# Supplementary material for: Improvements and inter-laboratory implementation and optimization of blood-based single-locus age prediction models using DNA methylation of the ELOVL2 promoter
Source: Sci Rep. 2020 Sep 24;10:15652. doi: 10.1038/s41598-020-72567-6 (PMC7515898; doi:10.1038/s41598-020-72567-6)
Supplement: Supplementary file 3 — Supplementary Dataset 1. [file 41598_2020_72567_MOESM3_ESM.txt]

Study	Group_in_original_study	Internal_ID	NO	Age	Sex	CpG_01	CpG_02	CpG_03	CpG_04	CpG_05	CpG_06	CpG_07	CpG_01sq	CpG_02sq	CpG_03sq	CpG_04sq	CpG_05sq	CpG_06sq	CpG_07sq
Park	Training_set	275	397	11	female	17.42	17.52	37.46	22.54	13.12	30.33	36.41	303.4564	306.9504	1403.2516	508.0516	172.1344	919.9089	1325.6881
Park	Training_set	335	479	11	male	20.42	20.84	46.36	28.55	19.61	38.66	58.17	416.9764	434.3056	2149.2496	815.1025	384.5521	1494.5956	3383.7489
Park	Training_set	482	687	11	female	19.2	19.93	45.5	22.61	17.25	37.04	47.02	368.64	397.2049	2070.25	511.2121	297.5625	1371.9616	2210.8804
Park	Validation_set	542	26	11	female	20.76	19.62	43.73	26.12	16.43	34.55	43.9	430.9776	384.9444	1912.3129	682.2544	269.9449	1193.7025	1927.21
Park	Validation_set	552	63	11	female	23.54	22.65	48.48	31.11	19.23	39.03	50.74	554.1316	513.0225	2350.3104	967.8321	369.7929	1523.3409	2574.5476
Park	Validation_set	643	360	11	female	19.68	17.91	42.39	22.21	15.94	32.43	38.81	387.3024	320.7681	1796.9121	493.2841	254.0836	1051.7049	1506.2161
Park	Validation_set	667	428	11	female	18.19	16.96	34.55	21.69	14.12	33.8	37.4	330.8761	287.6416	1193.7025	470.4561	199.3744	1142.44	1398.76
Park	Validation_set	733	657	11	female	20.42	20.39	45.53	24.39	20.03	36.27	47.8	416.9764	415.7521	2072.9809	594.8721	401.2009	1315.5129	2284.84
Park	Training_set	47	64	12	male	22.99	25.45	52.4	32.49	20.78	40.8	47.43	528.5401	647.7025	2745.76	1055.6001	431.8084	1664.64	2249.6049
Park	Training_set	441	629	12	male	20.61	21.95	48.89	14.82	17.18	39.31	47.38	424.7721	481.8025	2390.2321	219.6324	295.1524	1545.2761	2244.8644
Park	Training_set	501	714	12	female	19.17	20.68	44.86	22.14	19.89	35.29	46.29	367.4889	427.6624	2012.4196	490.1796	395.6121	1245.3841	2142.7641
Park	Validation_set	611	243	12	female	24	22.11	45.61	24.36	17.82	35.87	43.52	576	488.8521	2080.2721	593.4096	317.5524	1286.6569	1893.9904
Park	Validation_set	683	491	12	female	21.19	20.96	46.81	31.15	18.87	35.79	48.19	449.0161	439.3216	2191.1761	970.3225	356.0769	1280.9241	2322.2761
Park	Training_set	67	95	13	female	20.21	20.3	41.43	26.28	15.57	36.84	44.23	408.4441	412.09	1716.4449	690.6384	242.4249	1357.1856	1956.2929
Park	Training_set	183	265	13	female	24.16	21.51	47.52	24.33	18.83	37.89	58.59	583.7056	462.6801	2258.1504	591.9489	354.5689	1435.6521	3432.7881
Park	Training_set	243	347	13	male	21.23	20.49	49.66	27.51	17.93	36.92	46.45	450.7129	419.8401	2466.1156	756.8001	321.4849	1363.0864	2157.6025
Park	Training_set	356	510	13	male	22.18	22.47	50.52	30.61	19.03	40.61	52.27	491.9524	504.9009	2552.2704	936.9721	362.1409	1649.1721	2732.1529
Park	Training_set	421	599	13	female	23.72	22.87	53.61	31.3	21.72	45.82	52.28	562.6384	523.0369	2874.0321	979.69	471.7584	2099.4724	2733.1984
Park	Training_set	510	725	13	female	21.28	18.82	47.75	25.74	16.26	39.13	51.66	452.8384	354.1924	2280.0625	662.5476	264.3876	1531.1569	2668.7556
Park	Validation_set	574	123	13	male	26.47	25.03	55.23	33.96	21.98	47.59	57.58	700.6609	626.5009	3050.3529	1153.2816	483.1204	2264.8081	3315.4564
Park	Validation_set	588	183	13	female	24.75	23.72	49.88	25.81	20.85	43.31	51.23	612.5625	562.6384	2488.0144	666.1561	434.7225	1875.7561	2624.5129
Park	Validation_set	589	184	13	female	24.29	23.39	47.8	23.26	21.42	40.17	49.83	590.0041	547.0921	2284.84	541.0276	458.8164	1613.6289	2483.0289
Park	Validation_set	672	450	13	female	18.79	20.01	40.72	24.88	15.48	33.86	42.13	353.0641	400.4001	1658.1184	619.0144	239.6304	1146.4996	1774.9369
Park	Validation_set	686	498	13	female	18.97	19.74	46.02	27.98	15.32	39.3	49.31	359.8609	389.6676	2117.8404	782.8804	234.7024	1544.49	2431.4761
Park	Validation_set	755	734	13	female	23.11	24.58	52.74	23.64	22.54	42.48	54.07	534.0721	604.1764	2781.5076	558.8496	508.0516	1804.5504	2923.5649
Park	Training_set	11	13	14	male	22.02	20.74	48.1	30.34	18.52	39.41	49.77	484.8804	430.1476	2313.61	920.5156	342.9904	1553.1481	2477.0529
Park	Training_set	113	159	14	male	25.28	21.15	48.11	28.58	19.62	40.61	51.57	639.0784	447.3225	2314.5721	816.8164	384.9444	1649.1721	2659.4649
Park	Training_set	382	547	14	male	23.3	21.56	48.85	31.46	19.07	40.8	53.88	542.89	464.8336	2386.3225	989.7316	363.6649	1664.64	2903.0544
Park	Training_set	415	592	14	male	25.05	21.22	51.72	31.18	23.46	45.13	52.02	627.5025	450.2884	2674.9584	972.1924	550.3716	2036.7169	2706.0804
Park	Training_set	424	603	14	male	20.44	21.75	48.76	28.71	18.15	40.5	51.82	417.7936	473.0625	2377.5376	824.2641	329.4225	1640.25	2685.3124
Park	Training_set	521	745	14	male	19.3	16.81	40.37	18.44	18.53	33.64	44.56	372.49	282.5761	1629.7369	340.0336	343.3609	1131.6496	1985.5936
Park	Validation_set	658	398	14	male	20.47	22.24	44.04	29.62	18.55	37.05	46.45	419.0209	494.6176	1939.5216	877.3444	344.1025	1372.7025	2157.6025
Park	Validation_set	666	426	14	female	23.61	22.29	46.4	28.77	17.94	36.82	46.96	557.4321	496.8441	2152.96	827.7129	321.8436	1355.7124	2205.2416
Park	Validation_set	708	574	14	male	21.97	21.79	48	26.56	19.61	40.89	51.3	482.6809	474.8041	2304	705.4336	384.5521	1671.9921	2631.69
Park	Validation_set	723	623	14	male	24.4	25.05	51.33	34.29	22.49	43.79	56.42	595.36	627.5025	2634.7689	1175.8041	505.8001	1917.5641	3183.2164
Park	Training_set	85	125	15	female	26.81	22.03	54.34	32.32	19.72	42.87	57.8	718.7761	485.3209	2952.8356	1044.5824	388.8784	1837.8369	3340.84
Park	Training_set	158	224	15	female	24.91	21.06	49.83	27.83	18.85	42.03	52.59	620.5081	443.5236	2483.0289	774.5089	355.3225	1766.5209	2765.7081
Park	Training_set	397	566	15	female	26.22	23.47	53.3	32.24	22.56	45.16	55.32	687.4884	550.8409	2840.89	1039.4176	508.9536	2039.4256	3060.3024
Park	Training_set	418	595	15	male	23.74	22.58	47.52	24.5	22.75	40.2	53.23	563.5876	509.8564	2258.1504	600.25	517.5625	1616.04	2833.4329
Park	Training_set	451	643	15	male	25.62	26.04	53.44	34.79	20.31	47.18	58.29	656.3844	678.0816	2855.8336	1210.3441	412.4961	2225.9524	3397.7241
Park	Training_set	522	746	15	male	27.32	23.88	49.63	28.45	23.8	44.91	53.49	746.3824	570.2544	2463.1369	809.4025	566.44	2016.9081	2861.1801
Park	Validation_set	651	384	15	female	20.48	21.67	42.21	26.08	16.67	32.87	41.16	419.4304	469.5889	1781.6841	680.1664	277.8889	1080.4369	1694.1456
Park	Validation_set	759	742	15	male	18.52	17.96	42.92	20.44	18.72	36.26	45.87	342.9904	322.5616	1842.1264	417.7936	350.4384	1314.7876	2104.0569
Park	Training_set	329	471	16	male	25.5	21.47	48.64	30.64	19.75	41.27	52.2	650.25	460.9609	2365.8496	938.8096	390.0625	1703.2129	2724.84
Park	Training_set	370	534	16	male	24.58	22.61	50.68	32.58	19.61	44.35	53.22	604.1764	511.2121	2568.4624	1061.4564	384.5521	1966.9225	2832.3684
Park	Training_set	492	700	16	male	21.98	20.44	51.15	30.88	18.86	40.29	53.42	483.1204	417.7936	2616.3225	953.5744	355.6996	1623.2841	2853.6964
Park	Training_set	15	20	17	female	25.32	24.97	54.84	33.69	22.66	41.1	51.19	641.1024	623.5009	3007.4256	1135.0161	513.4756	1689.21	2620.4161
Park	Training_set	70	100	17	female	24.13	22.17	50.88	26.44	21.36	45.47	65.85	582.2569	491.5089	2588.7744	699.0736	456.2496	2067.5209	4336.2225
Park	Training_set	99	142	17	male	24.55	25.37	52.02	25.2	24.63	46.16	54.38	602.7025	643.6369	2706.0804	635.04	606.6369	2130.7456	2957.1844
Park	Training_set	387	554	17	female	22.28	23.02	49.77	31.67	22.73	40.13	63.56	496.3984	529.9204	2477.0529	1002.9889	516.6529	1610.4169	4039.8736
Park	Training_set	443	632	17	female	29.68	27.57	58.92	36.96	24.1	51.6	64.62	880.9024	760.1049	3471.5664	1366.0416	580.81	2662.56	4175.7444
Park	Training_set	504	719	17	male	24.07	23	49.11	27.41	21.65	42.3	54.03	579.3649	529	2411.7921	751.3081	468.7225	1789.29	2919.2409
Park	Validation_set	619	278	17	male	26.78	26.55	53.84	25.4	22.29	41.27	50.36	717.1684	704.9025	2898.7456	645.16	496.8441	1703.2129	2536.1296
Park	Training_set	88	130	18	male	24.94	24.26	52.5	26.86	22.18	42.83	55.75	622.0036	588.5476	2756.25	721.4596	491.9524	1834.4089	3108.0625
Park	Training_set	358	513	18	male	27.43	25.55	53.41	36.22	23.84	47.66	59.51	752.4049	652.8025	2852.6281	1311.8884	568.3456	2271.4756	3541.4401
Park	Training_set	368	529	18	female	25.28	25.43	56.38	35.84	22.73	47.71	60.88	639.0784	646.6849	3178.7044	1284.5056	516.6529	2276.2441	3706.3744
Park	Training_set	380	545	18	male	26.12	24.7	53.03	34.12	21.02	44.14	56.11	682.2544	610.09	2812.1809	1164.1744	441.8404	1948.3396	3148.3321
Park	Training_set	502	715	18	female	23.92	22.67	48.39	27.39	22.4	42.65	56.59	572.1664	513.9289	2341.5921	750.2121	501.76	1819.0225	3202.4281
Park	Training_set	23	30	21	female	25.43	26.16	53.49	33.89	23.09	44.2	54.12	646.6849	684.3456	2861.1801	1148.5321	533.1481	1953.64	2928.9744
Park	Training_set	100	143	21	male	29.51	26.57	55.08	28.83	26.61	48.03	58.41	870.8401	705.9649	3033.8064	831.1689	708.0921	2306.8809	3411.7281
Park	Training_set	306	441	21	female	25.64	25.05	46.23	29.28	18.83	43.98	52.99	657.4096	627.5025	2137.2129	857.3184	354.5689	1934.2404	2807.9401
Park	Training_set	339	484	21	male	27.7	25	54.88	34.38	22.55	44.34	59.22	767.29	625	3011.8144	1181.9844	508.5025	1966.0356	3507.0084
Park	Training_set	439	627	21	female	29.84	27.9	56.5	36.18	27.01	51.99	63.47	890.4256	778.41	3192.25	1308.9924	729.5401	2702.9601	4028.4409
Park	Validation_set	597	198	21	male	29.51	26.69	57.6	32.67	21.35	46.89	59.61	870.8401	712.3561	3317.76	1067.3289	455.8225	2198.6721	3553.3521
Park	Validation_set	679	478	21	male	30.86	29.25	57.11	38.62	21.19	52.15	57.72	952.3396	855.5625	3261.5521	1491.5044	449.0161	2719.6225	3331.5984
Park	Validation_set	704	561	21	female	29.64	27.38	54.77	31.96	21.94	47.04	60.92	878.5296	749.6644	2999.7529	1021.4416	481.3636	2212.7616	3711.2464
Park	Validation_set	740	681	21	male	26.96	25.7	56.86	32.67	21.99	45.67	56.82	726.8416	660.49	3233.0596	1067.3289	483.5601	2085.7489	3228.5124
Park	Validation_set	748	712	21	male	28.37	26.18	55.97	35.68	23.97	49.31	58.11	804.8569	685.3924	3132.6409	1273.0624	574.5609	2431.4761	3376.7721
Park	Training_set	62	89	22	female	29.13	30.93	61.52	40.64	27.19	50.75	62.71	848.5569	956.6649	3784.7104	1651.6096	739.2961	2575.5625	3932.5441
Park	Training_set	277	401	22	female	28.92	27.84	57.43	38.74	25.39	46.81	55.54	836.3664	775.0656	3298.2049	1500.7876	644.6521	2191.1761	3084.6916
Park	Training_set	436	624	22	male	33.65	30.57	60.97	39.55	29.17	55.22	67.68	1132.3225	934.5249	3717.3409	1564.2025	850.8889	3049.2484	4580.5824
Park	Training_set	513	731	22	male	24.91	22.9	53.89	29.34	24.25	45.84	58.17	620.5081	524.41	2904.1321	860.8356	588.0625	2101.3056	3383.7489
Park	Validation_set	576	127	22	female	31.63	26.54	56.98	35.68	24.13	49.17	63.91	1000.4569	704.3716	3246.7204	1273.0624	582.2569	2417.6889	4084.4881
Park	Validation_set	684	492	22	female	29.34	27.44	60.08	39.66	24.9	50.21	64.65	860.8356	752.9536	3609.6064	1572.9156	620.01	2521.0441	4179.6225
Park	Validation_set	698	531	22	male	33.1	28.65	61.37	41.35	25	54.59	67.74	1095.61	820.8225	3766.2769	1709.8225	625	2980.0681	4588.7076
Park	Training_set	12	14	23	female	26.83	25.24	51.88	34.24	21.1	48.31	55.63	719.8489	637.0576	2691.5344	1172.3776	445.21	2333.8561	3094.6969
Park	Training_set	39	51	23	male	27.46	28.01	58.41	39.56	23.74	49.95	60.43	754.0516	784.5601	3411.7281	1564.9936	563.5876	2495.0025	3651.7849
Park	Training_set	73	104	23	female	25.13	21.4	52.01	26.77	21.46	42.43	50.81	631.5169	457.96	2705.0401	716.6329	460.5316	1800.3049	2581.6561
Park	Training_set	242	344	23	female	28.93	24.45	60.09	36.66	21	46.52	59.31	836.9449	597.8025	3610.8081	1343.9556	441	2164.1104	3517.6761
Park	Training_set	271	391	23	female	27.98	25.94	56.27	36.13	23.65	46.46	58.28	782.8804	672.8836	3166.3129	1305.3769	559.3225	2158.5316	3396.5584
Park	Training_set	367	526	23	female	27.35	27.53	59.31	37.02	23.74	45.46	57.51	748.0225	757.9009	3517.6761	1370.4804	563.5876	2066.6116	3307.4001
Park	Training_set	484	691	23	female	25.86	21.49	53.94	31.01	22.09	45.81	55.88	668.7396	461.8201	2909.5236	961.6201	487.9681	2098.5561	3122.5744
Park	Training_set	58	84	24	female	28.38	23.79	55.12	37.7	22.78	45.83	56.51	805.4244	565.9641	3038.2144	1421.29	518.9284	2100.3889	3193.3801
Park	Training_set	466	668	24	male	28.95	27.98	61.53	35.94	26.92	52.85	67.8	838.1025	782.8804	3785.9409	1291.6836	724.6864	2793.1225	4596.84
Park	Training_set	497	706	24	female	27.77	26.15	59.37	34.48	25.85	50.87	61.29	771.1729	683.8225	3524.7969	1188.8704	668.2225	2587.7569	3756.4641
Park	Validation_set	578	137	24	male	28.52	26.56	59.71	37.32	23.06	51.01	64.07	813.3904	705.4336	3565.2841	1392.7824	531.7636	2602.0201	4104.9649
Park	Validation_set	635	339	24	male	29.05	29.35	61.28	37.77	23.53	48.56	57.05	843.9025	861.4225	3755.2384	1426.5729	553.6609	2358.0736	3254.7025
Park	Validation_set	738	671	24	male	29.56	26.22	57.52	34.67	24.11	46.19	62.27	873.7936	687.4884	3308.5504	1202.0089	581.2921	2133.5161	3877.5529
Park	Training_set	93	135	25	male	33.38	30.41	59.23	36.51	25.45	49.2	62.66	1114.2244	924.7681	3508.1929	1332.9801	647.7025	2420.64	3926.2756
Park	Training_set	105	148	25	female	26.65	24.48	55.3	33.07	22.46	47.21	59.38	710.2225	599.2704	3058.09	1093.6249	504.4516	2228.7841	3525.9844
Park	Training_set	145	209	25	male	31.65	29.92	62.85	37.83	27.11	54	65.81	1001.7225	895.2064	3950.1225	1431.1089	734.9521	2916	4330.9561
Park	Training_set	206	294	25	male	33.47	27.68	57.68	34.67	24.25	49.58	63.81	1120.2409	766.1824	3326.9824	1202.0089	588.0625	2458.1764	4071.7161
Park	Training_set	385	550	25	female	26.01	24.36	55.8	38.63	23.37	45.18	61.41	676.5201	593.4096	3113.64	1492.2769	546.1569	2041.2324	3771.1881
Park	Training_set	413	590	25	male	30.22	27.21	60.8	36.43	27.28	51.9	62.48	913.2484	740.3841	3696.64	1327.1449	744.1984	2693.61	3903.7504
Park	Training_set	435	621	25	male	38.94	34.88	69.97	47.56	36.12	65.24	74.73	1516.3236	1216.6144	4895.8009	2261.9536	1304.6544	4256.2576	5584.5729
Park	Validation_set	538	15	25	male	27.95	26.24	55.41	35.33	25.2	47.75	57.96	781.2025	688.5376	3070.2681	1248.2089	635.04	2280.0625	3359.3616
Park	Validation_set	671	448	25	male	26.46	26.52	51.32	34.46	21.75	48.13	52.66	700.1316	703.3104	2633.7424	1187.4916	473.0625	2316.4969	2773.0756
Park	Training_set	42	55	26	female	33.54	34.57	61.83	44.15	28.5	54.74	65.21	1124.9316	1195.0849	3822.9489	1949.2225	812.25	2996.4676	4252.3441
Park	Training_set	170	248	26	male	30.84	29.37	60.91	37.38	9.47	48.26	57.82	951.1056	862.5969	3710.0281	1397.2644	89.6809	2329.0276	3343.1524
Park	Training_set	172	250	26	male	29.4	29.96	56.05	29.19	27.8	48.45	60.15	864.36	897.6016	3141.6025	852.0561	772.84	2347.4025	3618.0225
Park	Training_set	326	467	26	male	29.81	27.19	60.34	37.66	24.74	49.68	64.43	888.6361	739.2961	3640.9156	1418.2756	612.0676	2468.1024	4151.2249
Park	Training_set	347	497	26	male	30.46	26.67	60.51	39.41	24.49	51.58	66.26	927.8116	711.2889	3661.4601	1553.1481	599.7601	2660.4964	4390.3876
Park	Training_set	351	503	26	male	34.52	29.35	58.45	41.48	27.72	53.28	66.36	1191.6304	861.4225	3416.4025	1720.5904	768.3984	2838.7584	4403.6496
Park	Training_set	410	587	26	female	33.55	28.25	57.97	37.8	26.37	53.62	66.89	1125.6025	798.0625	3360.5209	1428.84	695.3769	2875.1044	4474.2721
Park	Training_set	437	625	26	male	29.39	27.11	58.14	38.49	27.54	53.57	65.77	863.7721	734.9521	3380.2596	1481.4801	758.4516	2869.7449	4325.6929
Park	Validation_set	687	500	26	female	29.52	24.83	58.04	36.78	24	47.95	61.18	871.4304	616.5289	3368.6416	1352.7684	576	2299.2025	3742.9924
Park	Validation_set	705	569	26	male	29.55	27.63	56.77	30.91	24.31	50.5	60.13	873.2025	763.4169	3222.8329	955.4281	590.9761	2550.25	3615.6169
Park	Training_set	254	362	27	female	30.77	26.66	60.76	37.08	22.05	49.86	53.39	946.7929	710.7556	3691.7776	1374.9264	486.2025	2486.0196	2850.4921
Park	Training_set	318	458	27	female	26.41	24.55	47.7	31.29	20.58	43.69	50	697.4881	602.7025	2275.29	979.0641	423.5364	1908.8161	2500
Park	Training_set	357	512	27	female	26.26	27.86	61.51	41.63	29.92	58.65	63.99	689.5876	776.1796	3783.4801	1733.0569	895.2064	3439.8225	4094.7201
Park	Training_set	359	514	27	female	28.27	27.19	63.35	41.94	26.43	50.53	66.99	799.1929	739.2961	4013.2225	1758.9636	698.5449	2553.2809	4487.6601
Park	Training_set	445	635	27	female	29.61	28.17	61.71	41.45	26.03	54.78	66.25	876.7521	793.5489	3808.1241	1718.1025	677.5609	3000.8484	4389.0625
Park	Validation_set	639	346	27	female	29.88	30.38	59.64	33.02	26.44	51.57	60.42	892.8144	922.9444	3556.9296	1090.3204	699.0736	2659.4649	3650.5764
Park	Validation_set	699	533	27	male	36.67	36.11	65.34	45.38	30.33	58.8	71.19	1344.6889	1303.9321	4269.3156	2059.3444	919.9089	3457.44	5068.0161
Park	Training_set	146	210	28	female	34.48	33.94	63.76	38.64	28.43	54.72	65.84	1188.8704	1151.9236	4065.3376	1493.0496	808.2649	2994.2784	4334.9056
Park	Training_set	194	277	28	female	29.32	28.95	55.87	28	26.44	50.86	59.44	859.6624	838.1025	3121.4569	784	699.0736	2586.7396	3533.1136
Park	Training_set	238	337	28	male	34.72	31.09	66.51	40.05	25.91	55.65	62.42	1205.4784	966.5881	4423.5801	1604.0025	671.3281	3096.9225	3896.2564
Park	Training_set	266	381	28	female	34.72	30.64	60.64	34.73	28.75	50.91	54.83	1205.4784	938.8096	3677.2096	1206.1729	826.5625	2591.8281	3006.3289
Park	Training_set	280	404	28	male	30.09	20.79	46.7	27.95	26.5	47.14	57.18	905.4081	432.2241	2180.89	781.2025	702.25	2222.1796	3269.5524
Park	Training_set	295	423	28	female	30.23	29.48	54.38	36.43	22.9	48.77	55.94	913.8529	869.0704	2957.1844	1327.1449	524.41	2378.5129	3129.2836
Park	Training_set	312	447	28	female	34.68	30.05	55.31	38.24	23.43	49.19	54.82	1202.7024	903.0025	3059.1961	1462.2976	548.9649	2419.6561	3005.2324
Park	Training_set	319	459	28	male	27.64	27.28	49.7	34.04	22.11	49.26	51.61	763.9696	744.1984	2470.09	1158.7216	488.8521	2426.5476	2663.5921
Park	Training_set	423	602	28	male	35.76	28.46	63.16	41.53	30.1	59.84	71.57	1278.7776	809.9716	3989.1856	1724.7409	906.01	3580.8256	5122.2649
Park	Training_set	442	630	28	male	32.87	29.21	61.79	36.4	28.87	55.12	79.67	1080.4369	853.2241	3818.0041	1324.96	833.4769	3038.2144	6347.3089
Park	Training_set	452	647	28	male	33.29	32.08	61.22	40.02	32.52	56.6	68.1	1108.2241	1029.1264	3747.8884	1601.6004	1057.5504	3203.56	4637.61
Park	Training_set	493	701	28	female	28.74	28.84	60.31	34.36	26.71	53.99	65.5	825.9876	831.7456	3637.2961	1180.6096	713.4241	2914.9201	4290.25
Park	Training_set	511	727	28	female	26.83	25.19	58.41	37.55	59.95	58.86	68.45	719.8489	634.5361	3411.7281	1410.0025	3594.0025	3464.4996	4685.4025
Park	Validation_set	631	327	28	male	31.82	31.44	65.58	38.33	65.89	55.7	60.38	1012.5124	988.4736	4300.7364	1469.1889	4341.4921	3102.49	3645.7444
Park	Training_set	44	58	31	female	32.56	30.98	61.79	43.37	31.45	54.08	65.54	1060.1536	959.7604	3818.0041	1880.9569	989.1025	2924.6464	4295.4916
Park	Training_set	161	228	31	male	34.44	31.76	62.87	38.75	29.02	56.55	66.73	1186.1136	1008.6976	3952.6369	1501.5625	842.1604	3197.9025	4452.8929
Park	Training_set	417	594	31	female	29.99	28.31	57.06	34.93	28.14	55.5	66.44	899.4001	801.4561	3255.8436	1220.1049	791.8596	3080.25	4414.2736
Park	Training_set	455	651	31	male	36.41	29.95	52.03	29.2	33.64	51.69	60.39	1325.6881	897.0025	2707.1209	852.64	1131.6496	2671.8561	3646.9521
Park	Training_set	477	682	31	male	31.8	31.41	64.75	42.37	28.3	55.9	69.62	1011.24	986.5881	4192.5625	1795.2169	800.89	3124.81	4846.9444
Park	Training_set	489	696	31	female	33.41	32.72	63.22	41.31	30.53	58.94	67.1	1116.2281	1070.5984	3996.7684	1706.5161	932.0809	3473.9236	4502.41
Park	Training_set	498	710	31	female	32.07	30.3	64.1	38.81	28.92	56.91	67.48	1028.4849	918.09	4108.81	1506.2161	836.3664	3238.7481	4553.5504
Park	Validation_set	556	70	31	female	31.25	29.41	60.5	42.67	28	54.95	63.66	976.5625	864.9481	3660.25	1820.7289	784	3019.5025	4052.5956
Park	Validation_set	742	690	31	male	31.79	28.87	61.49	38.84	29.24	54.14	64.28	1010.6041	833.4769	3781.0201	1508.5456	854.9776	2931.1396	4131.9184
Park	Training_set	379	544	32	female	29.86	27.91	61.24	41.53	29.2	55.18	66.17	891.6196	778.9681	3750.3376	1724.7409	852.64	3044.8324	4378.4689
Park	Validation_set	634	334	32	male	36.17	32.4	64.09	38.06	29.5	56.11	64.48	1308.2689	1049.76	4107.5281	1448.5636	870.25	3148.3321	4157.6704
Park	Training_set	4	4	33	female	31.88	31.89	58.93	38.86	28.97	54.14	65.56	1016.3344	1016.9721	3472.7449	1510.0996	839.2609	2931.1396	4298.1136
Park	Training_set	13	16	33	male	36.05	35.96	63.45	42.82	30.86	59.44	65.77	1299.6025	1293.1216	4025.9025	1833.5524	952.3396	3533.1136	4325.6929
Park	Training_set	31	42	33	male	35.44	35.6	66.5	47.63	30.27	56.92	65.46	1255.9936	1267.36	4422.25	2268.6169	916.2729	3239.8864	4285.0116
Park	Training_set	50	73	33	male	35.23	35.01	63.28	45.48	29.74	58.68	67.45	1241.1529	1225.7001	4004.3584	2068.4304	884.4676	3443.3424	4549.5025
Park	Training_set	140	202	33	female	35.75	33.22	66.54	41.05	29.87	56.56	70.51	1278.0625	1103.5684	4427.5716	1685.1025	892.2169	3199.0336	4971.6601
Park	Training_set	177	256	33	female	35.48	30.09	62.98	35.63	29.5	55.52	64.34	1258.8304	905.4081	3966.4804	1269.4969	870.25	3082.4704	4139.6356
Park	Training_set	350	502	33	female	33.21	30.35	63.02	45.36	29.71	57.15	69.67	1102.9041	921.1225	3971.5204	2057.5296	882.6841	3266.1225	4853.9089
Park	Training_set	474	677	33	male	33.36	29.69	65.29	40.37	27.8	57.08	70.63	1112.8896	881.4961	4262.7841	1629.7369	772.84	3258.1264	4988.5969
Park	Validation_set	607	235	33	male	35.23	33.56	67.94	38.87	28.66	58.3	71.96	1241.1529	1126.2736	4615.8436	1510.8769	821.3956	3398.89	5178.2416
Park	Validation_set	728	644	33	female	30.8	29.25	64.22	41.97	28.66	59.08	69.91	948.64	855.5625	4124.2084	1761.4809	821.3956	3490.4464	4887.4081
Park	Training_set	164	236	34	female	31.73	30.5	67.61	43.56	28.39	12.09	70.78	1006.7929	930.25	4571.1121	1897.4736	805.9921	146.1681	5009.8084
Park	Validation_set	579	151	34	male	31.14	28.37	62.93	38.39	28.95	55.81	68.72	969.6996	804.8569	3960.1849	1473.7921	838.1025	3114.7561	4722.4384
Park	Training_set	25	32	35	female	34.15	32.94	64.98	45.39	29.87	57.91	67.46	1166.2225	1085.0436	4222.4004	2060.2521	892.2169	3353.5681	4550.8516
Park	Training_set	52	75	35	female	32.77	30.59	61.52	26.2	24.53	54.3	58.86	1073.8729	935.7481	3784.7104	686.44	601.7209	2948.49	3464.4996
Park	Training_set	147	211	35	female	40.6	37.72	69.55	44.46	36	62.82	74.65	1648.36	1422.7984	4837.2025	1976.6916	1296	3946.3524	5572.6225
Park	Training_set	165	237	35	female	33.58	29.01	64.56	38.35	28.15	56.29	68.02	1127.6164	841.5801	4167.9936	1470.7225	792.4225	3168.5641	4626.7204
Park	Training_set	175	254	35	female	35.42	33.01	63.7	37.47	29.17	57.54	64.9	1254.5764	1089.6601	4057.69	1404.0009	850.8889	3310.8516	4212.01
Park	Training_set	210	302	35	male	33.17	29.83	67.91	39.66	29.01	59.79	67.69	1100.2489	889.8289	4611.7681	1572.9156	841.5801	3574.8441	4581.9361
Park	Training_set	322	462	35	female	29.58	27.75	51.29	36.26	21.93	50.02	53.7	874.9764	770.0625	2630.6641	1314.7876	480.9249	2502.0004	2883.69
Park	Training_set	323	464	35	male	31.2	24.01	56.23	34.68	26.68	53.31	64.59	973.44	576.4801	3161.8129	1202.7024	711.8224	2841.9561	4171.8681
Park	Training_set	179	261	36	female	32.26	29.05	64.98	44.09	29.21	60.21	71.17	1040.7076	843.9025	4222.4004	1943.9281	853.2241	3625.2441	5065.1689
Park	Training_set	214	306	36	female	30.76	31.88	65.13	40.28	26.97	55.03	64.91	946.1776	1016.3344	4241.9169	1622.4784	727.3809	3028.3009	4213.3081
Park	Training_set	305	440	36	male	33.47	33.12	59.19	42.45	28.38	58.02	65.56	1120.2409	1096.9344	3503.4561	1802.0025	805.4244	3366.3204	4298.1136
Park	Training_set	310	445	36	male	30.77	29.46	52.78	35.58	23.11	50.84	54.56	946.7929	867.8916	2785.7284	1265.9364	534.0721	2584.7056	2976.7936
Park	Training_set	315	453	36	male	35.13	34.63	56.37	38.04	25.44	57.61	57.9	1234.1169	1199.2369	3177.5769	1447.0416	647.1936	3318.9121	3352.41
Park	Training_set	320	460	36	male	37.19	30.07	51.1	29.05	29.87	50.26	57.28	1383.0961	904.2049	2611.21	843.9025	892.2169	2526.0676	3280.9984
Park	Training_set	386	551	36	female	31.89	31.08	64.7	44.08	27.68	56.13	68.09	1016.9721	965.9664	4186.09	1943.0464	766.1824	3150.5769	4636.2481
Park	Training_set	432	618	36	female	31.26	30.05	59.88	37.35	29.54	57.22	67.69	977.1876	903.0025	3585.6144	1395.0225	872.6116	3274.1284	4581.9361
Park	Validation_set	539	18	36	female	36.78	35.44	62.3	43.73	29.57	57.43	64.89	1352.7684	1255.9936	3881.29	1912.3129	874.3849	3298.2049	4210.7121
Park	Validation_set	637	341	36	male	35.16	30.14	68.65	44.41	26.79	56.42	67.04	1236.2256	908.4196	4712.8225	1972.2481	717.7041	3183.2164	4494.3616
Park	Validation_set	662	414	36	male	33.21	32.77	59.48	45.82	31.46	58.62	66.88	1102.9041	1073.8729	3537.8704	2099.4724	989.7316	3436.3044	4472.9344
Park	Training_set	178	257	37	male	37.98	34.81	67.99	40.58	30.7	60.15	71.5	1442.4804	1211.7361	4622.6401	1646.7364	942.49	3618.0225	5112.25
Park	Training_set	226	321	37	male	39.77	39.32	70.63	43.76	32.91	64.59	70.72	1581.6529	1546.0624	4988.5969	1914.9376	1083.0681	4171.8681	5001.3184
Park	Training_set	390	558	37	male	31.82	31.95	65.53	45.1	30.5	58.19	71.52	1012.5124	1020.8025	4294.1809	2034.01	930.25	3386.0761	5115.1104
Park	Training_set	409	584	37	male	35.42	32.29	62.68	40.16	33.16	59.52	70.77	1254.5764	1042.6441	3928.7824	1612.8256	1099.5856	3542.6304	5008.3929
Park	Training_set	505	720	37	male	31.18	29.9	64.11	35.61	32.51	56.29	69.08	972.1924	894.01	4110.0921	1268.0721	1056.9001	3168.5641	4772.0464
Park	Validation_set	564	96	37	female	34.3	33.96	59.91	42.72	26.36	54.99	64.58	1176.49	1153.2816	3589.2081	1824.9984	694.8496	3023.9001	4170.5764
Park	Validation_set	593	192	37	female	36.65	35.35	65.83	42.16	33.17	59.18	70.6	1343.2225	1249.6225	4333.5889	1777.4656	1100.2489	3502.2724	4984.36
Park	Validation_set	594	194	37	male	36.01	36.55	68.01	42.18	31.71	60.91	72.58	1296.7201	1335.9025	4625.3601	1779.1524	1005.5241	3710.0281	5267.8564
Park	Validation_set	605	233	37	female	36.73	33.15	67.41	40.13	26.13	57.33	69.49	1349.0929	1098.9225	4544.1081	1610.4169	682.7769	3286.7289	4828.8601
Park	Validation_set	650	378	37	male	40.9	35.94	58.6	33.52	37.42	55.08	59.69	1672.81	1291.6836	3433.96	1123.5904	1400.2564	3033.8064	3562.8961
Park	Validation_set	660	408	37	female	34.82	33.57	58.25	41.46	26.16	55.61	60.47	1212.4324	1126.9449	3393.0625	1718.9316	684.3456	3092.4721	3656.6209
Park	Validation_set	675	457	37	female	31.6	32.06	57.42	39.43	24.35	52.95	58.82	998.56	1027.8436	3297.0564	1554.7249	592.9225	2803.7025	3459.7924
Park	Validation_set	707	573	37	male	34.56	33.13	66.49	41.52	30.77	63.72	73.16	1194.3936	1097.5969	4420.9201	1723.9104	946.7929	4060.2384	5352.3856
Park	Training_set	142	204	38	female	40.17	38.61	69.71	48.14	35.42	62.2	73.24	1613.6289	1490.7321	4859.4841	2317.4596	1254.5764	3868.84	5364.0976
Park	Training_set	157	223	38	female	40.07	37.18	68.45	45.33	31.95	62.95	73.03	1605.6049	1382.3524	4685.4025	2054.8089	1020.8025	3962.7025	5333.3809
Park	Training_set	187	270	38	female	38.49	37.23	67.15	38.09	32.87	62.84	70.87	1481.4801	1386.0729	4509.1225	1450.8481	1080.4369	3948.8656	5022.5569
Park	Training_set	197	282	38	male	35.55	37.01	68.74	38.04	35.07	62.03	71.98	1263.8025	1369.7401	4725.1876	1447.0416	1229.9049	3847.7209	5181.1204
Park	Training_set	217	309	38	male	35.91	36.81	69.2	43.57	28.01	61.26	62.84	1289.5281	1354.9761	4788.64	1898.3449	784.5601	3752.7876	3948.8656
Park	Training_set	244	348	38	male	39.18	36.19	69.73	45.98	28.94	58.32	66.16	1535.0724	1309.7161	4862.2729	2114.1604	837.5236	3401.2224	4377.1456
Park	Training_set	396	565	38	male	35.12	32.44	62.44	38.25	36.86	61.28	70.9	1233.4144	1052.3536	3898.7536	1463.0625	1358.6596	3755.2384	5026.81
Park	Training_set	524	749	38	female	36.21	33.62	68.92	45.76	31.43	65.85	72.91	1311.1641	1130.3044	4749.9664	2093.9776	987.8449	4336.2225	5315.8681
Park	Training_set	20	27	41	female	35.18	35.63	65.21	46.87	31.29	59.82	71.26	1237.6324	1269.4969	4252.3441	2196.7969	979.0641	3578.4324	5077.9876
Park	Training_set	24	31	41	female	38.22	36	65.54	47.1	30.99	59.22	69.61	1460.7684	1296	4295.4916	2218.41	960.3801	3507.0084	4845.5521
Park	Training_set	76	109	41	male	39.12	35.16	64.53	37.92	34.1	62.12	73.34	1530.3744	1236.2256	4164.1209	1437.9264	1162.81	3858.8944	5378.7556
Park	Training_set	185	267	41	female	40.43	39.3	72.09	45.8	35.62	67.37	74.35	1634.5849	1544.49	5196.9681	2097.64	1268.7844	4538.7169	5527.9225
Park	Training_set	198	284	41	female	43.93	86.26	72.66	52.72	33.26	67.18	77.88	1929.8449	7440.7876	5279.4756	2779.3984	1106.2276	4513.1524	6065.2944
Park	Training_set	251	357	41	female	38.62	37.13	71.39	49.84	31.84	65.11	72.99	1491.5044	1378.6369	5096.5321	2484.0256	1013.7856	4239.3121	5327.5401
Park	Training_set	334	477	41	male	36.7	37.33	67.26	50.86	30.37	64.75	74.48	1346.89	1393.5289	4523.9076	2586.7396	922.3369	4192.5625	5547.2704
Park	Training_set	420	598	41	female	37.53	34.05	68.87	48.1	36.71	65.97	76.04	1408.5009	1159.4025	4743.0769	2313.61	1347.6241	4352.0409	5782.0816
Park	Validation_set	536	7	41	female	37.27	37.01	63.25	44.83	30.5	60.01	69.01	1389.0529	1369.7401	4000.5625	2009.7289	930.25	3601.2001	4762.3801
Park	Validation_set	749	717	41	female	35.76	33.82	65.11	41.1	35.42	61.39	71.37	1278.7776	1143.7924	4239.3121	1689.21	1254.5764	3768.7321	5093.6769
Park	Training_set	5	5	42	female	34.22	33.69	64.05	45.27	31.99	61.37	71.84	1171.0084	1135.0161	4102.4025	2049.3729	1023.3601	3766.2769	5160.9856
Park	Training_set	18	24	42	female	41.06	39.05	70.01	51.34	35.5	66.15	76.46	1685.9236	1524.9025	4901.4001	2635.7956	1260.25	4375.8225	5846.1316
Park	Training_set	37	48	42	male	39.92	36.08	65.3	49.19	30.52	62.3	69.84	1593.6064	1301.7664	4264.09	2419.6561	931.4704	3881.29	4877.6256
Park	Training_set	95	138	42	male	35.91	34.07	68.04	44.84	33.84	61.08	74.07	1289.5281	1160.7649	4629.4416	2010.6256	1145.1456	3730.7664	5486.3649
Park	Training_set	96	139	42	female	34.38	29.42	65.02	42.23	29.8	60.75	74.17	1181.9844	865.5364	4227.6004	1783.3729	888.04	3690.5625	5501.1889
Park	Validation_set	716	606	42	male	32.77	35.87	66.67	43.43	31.51	60.46	74.51	1073.8729	1286.6569	4444.8889	1886.1649	992.8801	3655.4116	5551.7401
Park	Validation_set	719	612	42	male	41.43	36.7	68.78	48.08	36	63.05	72.33	1716.4449	1346.89	4730.6884	2311.6864	1296	3975.3025	5231.6289
Park	Training_set	29	40	43	female	35.78	37.67	70.33	52.61	35.7	67.98	73.46	1280.2084	1419.0289	4946.3089	2767.8121	1274.49	4621.2804	5396.3716
Park	Training_set	32	43	43	female	37.65	36.01	67.85	49.23	31.73	58.32	65.48	1417.5225	1296.7201	4603.6225	2423.5929	1006.7929	3401.2224	4287.6304
Park	Training_set	48	67	43	female	41.6	37.6	72.65	50.7	35.71	62.19	75.36	1730.56	1413.76	5278.0225	2570.49	1275.2041	3867.5961	5679.1296
Park	Training_set	80	117	43	female	32.38	31.39	66.31	41.66	31.53	59.4	73.78	1048.4644	985.3321	4397.0161	1735.5556	994.1409	3528.36	5443.4884
Park	Training_set	83	121	43	male	39.95	35.89	68.63	43.85	35.3	63.38	72.11	1596.0025	1288.0921	4710.0769	1922.8225	1246.09	4017.0244	5199.8521
Park	Training_set	130	182	43	female	42.09	38.22	68.33	38.2	40.87	68.42	73.02	1771.5681	1460.7684	4668.9889	1459.24	1670.3569	4681.2964	5331.9204
Park	Training_set	207	295	43	male	39.83	35.31	71.09	46.23	34.71	66.2	75.24	1586.4289	1246.7961	5053.7881	2137.2129	1204.7841	4382.44	5661.0576
Park	Training_set	209	300	43	female	36.2	34.99	72.79	48.3	32.33	65.95	75.21	1310.44	1224.3001	5298.3841	2332.89	1045.2289	4349.4025	5656.5441
Park	Training_set	302	437	43	female	34.88	32.14	57.45	41.87	26.42	56.54	60.96	1216.6144	1032.9796	3300.5025	1753.0969	698.0164	3196.7716	3716.1216
Park	Training_set	472	675	43	male	35.73	33.71	67.07	43.34	34.28	63.35	74.15	1276.6329	1136.3641	4498.3849	1878.3556	1175.1184	4013.2225	5498.2225
Park	Validation_set	609	241	43	male	41.64	40	72.87	47.38	37.21	67.35	73.79	1733.8896	1600	5310.0369	2244.8644	1384.5841	4536.0225	5444.9641
Park	Validation_set	649	377	43	female	39.12	39.57	67.99	41.56	41.08	64.08	71.87	1530.3744	1565.7849	4622.6401	1727.2336	1687.5664	4106.2464	5165.2969
Park	Validation_set	653	388	43	male	40	37.47	64.54	45.07	29.34	63.49	65.61	1600	1404.0009	4165.4116	2031.3049	860.8356	4030.9801	4304.6721
Park	Training_set	7	8	44	female	43.21	41.43	73.44	50.94	38.79	68.27	76.65	1867.1041	1716.4449	5393.4336	2594.8836	1504.6641	4660.7929	5875.2225
Park	Training_set	173	252	44	female	36.26	35.28	70.37	42.95	31.15	61.44	71.31	1314.7876	1244.6784	4951.9369	1844.7025	970.3225	3774.8736	5085.1161
Park	Training_set	239	338	44	male	39.56	40.03	74.63	51.02	30.4	66.29	69.23	1564.9936	1602.4009	5569.6369	2603.0404	924.16	4394.3641	4792.7929
Park	Training_set	259	369	44	female	49.14	43.09	69.76	49.64	46.88	70.05	76.03	2414.7396	1856.7481	4866.4576	2464.1296	2197.7344	4907.0025	5780.5609
Park	Training_set	263	375	44	female	41.87	40.5	72.07	43.93	35.97	65.31	68.25	1753.0969	1640.25	5194.0849	1929.8449	1293.8409	4265.3961	4658.0625
Park	Training_set	267	382	44	female	41.08	39.25	63.29	45.32	37.93	63.8	68.97	1687.5664	1540.5625	4005.6241	2053.9024	1438.6849	4070.44	4756.8609
Park	Training_set	509	724	44	female	41.2	36.2	65.83	39.44	36.63	64.92	71.31	1697.44	1310.44	4333.5889	1555.5136	1341.7569	4214.6064	5085.1161
Park	Validation_set	557	71	44	female	39.68	37.43	71.52	52.73	35.06	70.09	79	1574.5024	1401.0049	5115.1104	2780.4529	1229.2036	4912.6081	6241
Park	Validation_set	747	709	44	female	38.01	35.5	69.95	44.16	35.27	39.95	74.45	1444.7601	1260.25	4893.0025	1950.1056	1243.9729	1596.0025	5542.8025
Park	Training_set	77	110	45	male	42.11	39.52	71.07	43.75	40.99	67.3	78.03	1773.2521	1561.8304	5050.9449	1914.0625	1680.1801	4529.29	6088.6809
Park	Training_set	132	187	45	female	43.96	42.04	72.95	49.71	37.81	66.71	78.32	1932.4816	1767.3616	5321.7025	2471.0841	1429.5961	4450.2241	6134.0224
Park	Training_set	184	266	45	female	40.09	37.42	72.16	45.76	33.35	68.11	72.17	1607.2081	1400.2564	5207.0656	2093.9776	1112.2225	4638.9721	5208.5089
Park	Validation_set	555	69	45	male	40.21	39.99	69.95	52.5	39.47	68.97	75.56	1616.8441	1599.2001	4893.0025	2756.25	1557.8809	4756.8609	5709.3136
Park	Validation_set	664	424	45	male	36.96	37.81	63.82	48.34	66.12	61.66	70.03	1366.0416	1429.5961	4072.9924	2336.7556	4371.8544	3801.9556	4904.2009
Park	Validation_set	709	578	45	male	42.72	36.31	70.54	45.61	36.68	65.02	76.46	1824.9984	1318.4161	4975.8916	2080.2721	1345.4224	4227.6004	5846.1316
Park	Training_set	193	276	46	female	40.19	38.71	69.98	39.36	37.83	64.01	73.35	1615.2361	1498.4641	4897.2004	1549.2096	1431.1089	4097.2801	5380.2225
Park	Training_set	252	358	46	male	35.59	37.7	72.44	45.65	30.93	65.31	71.46	1266.6481	1421.29	5247.5536	2083.9225	956.6649	4265.3961	5106.5316
Park	Validation_set	601	220	46	female	44.06	39.22	71.81	47.52	36.95	66.39	77.01	1941.2836	1538.2084	5156.6761	2258.1504	1365.3025	4407.6321	5930.5401
Park	Validation_set	612	245	46	male	40.07	38.17	69.9	43.55	34.76	65.87	75.79	1605.6049	1456.9489	4886.01	1896.6025	1208.2576	4338.8569	5744.1241
Park	Validation_set	712	586	46	male	42.78	39.32	70.75	51.87	37.32	69.44	79.34	1830.1284	1546.0624	5005.5625	2690.4969	1392.7824	4821.9136	6294.8356
Park	Validation_set	722	622	46	male	37.04	35.7	69.53	48.09	33.69	65.19	75.51	1371.9616	1274.49	4834.4209	2312.6481	1135.0161	4249.7361	5701.7601
Park	Training_set	500	713	47	male	37.11	35.93	68.26	45.28	32.71	67.58	77.12	1377.1521	1290.9649	4659.4276	2050.2784	1069.9441	4567.0564	5947.4944
Park	Training_set	523	748	47	female	38.91	36.37	72.44	51.27	36.49	70	79.9	1513.9881	1322.7769	5247.5536	2628.6129	1331.5201	4900	6384.01
Park	Validation_set	617	260	47	female	40.74	34.47	69.9	43.59	33.45	62.82	70.01	1659.7476	1188.1809	4886.01	1900.0881	1118.9025	3946.3524	4901.4001
Park	Training_set	60	87	48	female	36.38	33.57	65.04	46.22	30.79	62.03	70.05	1323.5044	1126.9449	4230.2016	2136.2884	948.0241	3847.7209	4907.0025
Park	Training_set	63	91	48	male	39.33	42.63	69.54	48.7	35.43	64.65	71.09	1546.8489	1817.3169	4835.8116	2371.69	1255.2849	4179.6225	5053.7881
Park	Training_set	84	122	48	male	40.24	39.57	74.79	50.86	39.04	69.57	80.88	1619.2576	1565.7849	5593.5441	2586.7396	1524.1216	4839.9849	6541.5744
Park	Training_set	180	262	48	female	37.39	36.91	71.1	42.02	33.02	63.87	74.7	1398.0121	1362.3481	5055.21	1765.6804	1090.3204	4079.3769	5580.09
Park	Training_set	232	328	48	male	39.75	36.65	69.84	46.74	31.69	67.44	73.34	1580.0625	1343.2225	4877.6256	2184.6276	1004.2561	4548.1536	5378.7556
Park	Training_set	393	562	48	female	42.29	40.67	69.17	43.75	39.05	68.44	76.58	1788.4441	1654.0489	4784.4889	1914.0625	1524.9025	4684.0336	5864.4964
Park	Training_set	468	670	48	male	34.57	33.18	66.46	44.76	32	64.72	73.97	1195.0849	1100.9124	4416.9316	2003.4576	1024	4188.6784	5471.5609
Park	Validation_set	603	229	48	male	41.77	42.04	74.06	48.32	36.2	66.72	77.14	1744.7329	1767.3616	5484.8836	2334.8224	1310.44	4451.5584	5950.5796
Park	Validation_set	613	247	48	female	44.95	41.82	71.89	46.63	35.79	66.22	74.22	2020.5025	1748.9124	5168.1721	2174.3569	1280.9241	4385.0884	5508.6084
Park	Validation_set	669	431	48	female	44.18	44.11	63.05	46.48	32.49	64.96	65.22	1951.8724	1945.6921	3975.3025	2160.3904	1055.6001	4219.8016	4253.6484
Park	Validation_set	696	528	48	male	44.47	40.77	73.34	56.1	36.62	69.41	81.37	1977.5809	1662.1929	5378.7556	3147.21	1341.0244	4817.7481	6621.0769
Park	Training_set	6	6	51	female	40.97	42.93	71.37	49.59	40.68	69.33	76.42	1678.5409	1842.9849	5093.6769	2459.1681	1654.8624	4806.6489	5840.0164
Park	Training_set	38	50	51	female	37.13	37.19	70.45	55.1	36.4	67	76.4	1378.6369	1383.0961	4963.2025	3036.01	1324.96	4489	5836.96
Park	Training_set	152	217	51	male	48.34	49.1	76.3	54.11	45.33	73.88	79.67	2336.7556	2410.81	5821.69	2927.8921	2054.8089	5458.2544	6347.3089
Park	Training_set	342	488	51	male	39.54	37.89	72.83	53.15	34.88	69.1	77.93	1563.4116	1435.6521	5304.2089	2824.9225	1216.6144	4774.81	6073.0849
Park	Training_set	518	741	51	male	37.34	40.25	68.04	37.97	38.81	66.56	76.57	1394.2756	1620.0625	4629.4416	1441.7209	1506.2161	4430.2336	5862.9649
Park	Validation_set	633	332	51	female	42.26	38.47	75.93	50.76	34.22	67.79	75.72	1785.9076	1479.9409	5765.3649	2576.5776	1171.0084	4595.4841	5733.5184
Park	Validation_set	717	609	51	male	38.93	37.3	70.38	48.17	36.3	68.5	76.54	1515.5449	1391.29	4953.3444	2320.3489	1317.69	4692.25	5858.3716
Park	Validation_set	730	646	51	male	38.23	35.42	68.85	46.4	35.13	64.16	76.11	1461.5329	1254.5764	4740.3225	2152.96	1234.1169	4116.5056	5792.7321
Park	Training_set	250	356	52	female	37.68	36.27	68.77	41.91	35.84	65.99	77.76	1419.7824	1315.5129	4729.3129	1756.4481	1284.5056	4354.6801	6046.6176
Park	Validation_set	690	511	52	female	43.88	38.22	69.13	54.05	39.6	69.89	79.4	1925.4544	1460.7684	4778.9569	2921.4025	1568.16	4884.6121	6304.36
Park	Validation_set	729	645	52	male	46.04	45.56	75.34	56.48	48.28	77.45	83.6	2119.6816	2075.7136	5676.1156	3189.9904	2330.9584	5998.5025	6988.96
Park	Training_set	234	330	53	female	43.88	40.54	71.24	46.09	30.74	65.48	77.3	1925.4544	1643.4916	5075.1376	2124.2881	944.9476	4287.6304	5975.29
Park	Training_set	269	386	53	male	41.35	42.3	67.63	50.88	34.01	65.11	66.9	1709.8225	1789.29	4573.8169	2588.7744	1156.6801	4239.3121	4475.61
Park	Training_set	272	392	53	female	40.43	35.71	62.27	43.65	36.42	63.25	71.34	1634.5849	1275.2041	3877.5529	1905.3225	1326.4164	4000.5625	5089.3956
Park	Training_set	276	400	53	male	41.64	38.6	69.84	54.08	38.54	68.52	74.49	1733.8896	1489.96	4877.6256	2924.6464	1485.3316	4694.9904	5548.7601
Park	Training_set	308	443	53	male	41.5	37.99	64.37	48.64	35.52	68.67	71.01	1722.25	1443.2401	4143.4969	2365.8496	1261.6704	4715.5689	5042.4201
Park	Training_set	341	487	53	female	50.58	46.56	71.27	55.79	46.44	77.06	81.2	2558.3364	2167.8336	5079.4129	3112.5241	2156.6736	5938.2436	6593.44
Park	Training_set	419	596	53	female	39.88	38.05	68.89	46.67	37.76	67.36	78.03	1590.4144	1447.8025	4745.8321	2178.0889	1425.8176	4537.3696	6088.6809
Park	Training_set	434	620	53	female	42.37	38.7	70.28	53.11	38.37	70.66	78.76	1795.2169	1497.69	4939.2784	2820.6721	1472.2569	4992.8356	6203.1376
Park	Training_set	438	626	53	male	40.86	38.33	70.13	50.86	35.17	67.48	75.67	1669.5396	1469.1889	4918.2169	2586.7396	1236.9289	4553.5504	5725.9489
Park	Validation_set	600	216	53	male	49.05	50.3	79.85	57.63	47.65	76.59	82.98	2405.9025	2530.09	6376.0225	3321.2169	2270.5225	5866.0281	6885.6804
Park	Validation_set	618	268	53	male	40.98	36.84	72.22	46.88	35.6	66.76	76.35	1679.3604	1357.1856	5215.7284	2197.7344	1267.36	4456.8976	5829.3225
Park	Validation_set	621	283	53	female	49.04	45.3	79.48	52.08	36.05	71.85	80.16	2404.9216	2052.09	6317.0704	2712.3264	1299.6025	5162.4225	6425.6256
Park	Validation_set	711	585	53	male	39.17	37.19	68.61	44.96	34.59	65.3	76.14	1534.2889	1383.0961	4707.3321	2021.4016	1196.4681	4264.09	5797.2996
Park	Validation_set	721	617	53	female	43.44	39.29	74.25	54.36	42.86	70.7	79.01	1887.0336	1543.7041	5513.0625	2955.0096	1836.9796	4998.49	6242.5801
Park	Training_set	110	154	54	male	41.55	40.16	70.42	39.58	38.96	69.4	75.52	1726.4025	1612.8256	4958.9764	1566.5764	1517.8816	4816.36	5703.2704
Park	Training_set	159	225	54	female	49.12	52.34	82.41	53.14	46.51	80.36	83.45	2412.7744	2739.4756	6791.4081	2823.8596	2163.1801	6457.7296	6963.9025
Park	Training_set	360	516	54	male	53.82	42.44	73.91	61.3	43.16	72.93	81.44	2896.5924	1801.1536	5462.6881	3757.69	1862.7856	5318.7849	6632.4736
Park	Training_set	412	589	54	female	41.25	38.72	70.65	52.1	38.14	69.85	79.44	1701.5625	1499.2384	4991.4225	2714.41	1454.6596	4879.0225	6310.7136
Park	Validation_set	695	527	54	female	39.58	39.68	72.32	53.05	36.66	65.24	78.37	1566.5764	1574.5024	5230.1824	2814.3025	1343.9556	4256.2576	6141.8569
Park	Validation_set	715	604	54	male	44.29	40.67	72.79	52.17	39.17	71.34	81.92	1961.6041	1654.0489	5298.3841	2721.7089	1534.2889	5089.3956	6710.8864
Park	Training_set	10	12	55	female	53.23	49.52	80.27	64.3	48.28	79.23	85.28	2833.4329	2452.2304	6443.2729	4134.49	2330.9584	6277.3929	7272.6784
Park	Training_set	247	353	55	male	45.57	37.63	76.68	53.58	34.62	69.3	75.68	2076.6249	1416.0169	5879.8224	2870.8164	1198.5444	4802.49	5727.4624
Park	Training_set	249	355	55	female	44.16	39.9	77.16	54.37	38.32	72	83.01	1950.1056	1592.01	5953.6656	2956.0969	1468.4224	5184	6890.6601
Park	Training_set	470	673	55	male	52.71	40.8	74.92	52.95	40.97	76.13	81.89	2778.3441	1664.64	5613.0064	2803.7025	1678.5409	5795.7769	6705.9721
Park	Validation_set	572	116	55	female	43.17	41.8	74.01	50.91	39.25	69.84	79.32	1863.6489	1747.24	5477.4801	2591.8281	1540.5625	4877.6256	6291.6624
Park	Validation_set	676	463	55	female	45.5	43.86	76.71	59.35	41.51	73.38	79.93	2070.25	1923.6996	5884.4241	3522.4225	1723.0801	5384.6244	6388.8049
Park	Validation_set	757	737	55	female	43.15	38.25	71.38	47.67	40.84	67.88	78.42	1861.9225	1463.0625	5095.1044	2272.4289	1667.9056	4607.6944	6149.6964
Park	Training_set	27	36	56	male	42.67	39.97	69.33	51.88	36.26	68.94	76.23	1820.7289	1597.6009	4806.6489	2691.5344	1314.7876	4752.7236	5811.0129
Park	Training_set	144	207	56	female	45.34	44.25	78.18	53.47	42.09	71.73	82.06	2055.7156	1958.0625	6112.1124	2859.0409	1771.5681	5145.1929	6733.8436
Park	Training_set	221	314	56	male	45.41	42.44	74.73	49.06	30.33	68.17	71.28	2062.0681	1801.1536	5584.5729	2406.8836	919.9089	4647.1489	5080.8384
Park	Training_set	235	333	56	female	44.9	46.36	76.91	56	43.51	75.65	82.03	2016.01	2149.2496	5915.1481	3136	1893.1201	5722.9225	6728.9209
Park	Training_set	440	628	56	male	43.74	40.06	72.23	54.03	40.76	70.11	80.37	1913.1876	1604.8036	5217.1729	2919.2409	1661.3776	4915.4121	6459.3369
Park	Training_set	478	683	56	male	43.63	38.64	72.5	51.48	36.89	70.07	80.87	1903.5769	1493.0496	5256.25	2650.1904	1360.8721	4909.8049	6539.9569
Park	Validation_set	710	579	56	male	52.27	44.63	72.61	52.02	51.68	76.95	82.31	2732.1529	1991.8369	5272.2121	2706.0804	2670.8224	5921.3025	6774.9361
Park	Training_set	153	218	57	female	46.96	43.38	78.27	51.96	36.88	68.36	80.47	2205.2416	1881.8244	6126.1929	2699.8416	1360.1344	4673.0896	6475.4209
Park	Training_set	353	505	57	female	46.98	44.98	76.97	57.43	43.16	75.52	83.4	2207.1204	2023.2004	5924.3809	3298.2049	1862.7856	5703.2704	6955.56
Park	Training_set	465	667	57	male	44.16	42.2	75.27	52.69	39.77	70.47	82.64	1950.1056	1780.84	5665.5729	2776.2361	1581.6529	4966.0209	6829.3696
Park	Training_set	506	721	57	male	45.43	43.6	74.11	51.53	42.58	72.38	82.62	2063.8849	1900.96	5492.2921	2655.3409	1813.0564	5238.8644	6826.0644
Park	Validation_set	636	340	57	female	47.62	40.91	78.41	52.67	33.39	70.09	75.61	2267.6644	1673.6281	6148.1281	2774.1289	1114.8921	4912.6081	5716.8721
Park	Validation_set	645	368	57	male	51.13	47.88	77.26	53.61	50.19	75.34	82.61	2614.2769	2292.4944	5969.1076	2874.0321	2519.0361	5676.1156	6824.4121
Park	Validation_set	678	476	57	female	41.57	40.04	73.31	55.32	40	69.99	76.77	1728.0649	1603.2016	5374.3561	3060.3024	1600	4898.6001	5893.6329
Park	Training_set	3	3	58	male	41.43	38.94	66.63	48.29	35.53	68.63	71.81	1716.4449	1516.3236	4439.5569	2331.9241	1262.3809	4710.0769	5156.6761
Park	Training_set	33	44	58	male	46.41	42.86	73.27	58.12	40.85	72.16	78.37	2153.8881	1836.9796	5368.4929	3377.9344	1668.7225	5207.0656	6141.8569
Park	Training_set	107	150	58	male	49.78	46.76	78.72	57.09	41.83	76.51	84.09	2478.0484	2186.4976	6196.8384	3259.2681	1749.7489	5853.7801	7071.1281
Park	Training_set	111	157	58	female	43.28	41.54	72.98	48.37	42.51	70.57	81.61	1873.1584	1725.5716	5326.0804	2339.6569	1807.1001	4980.1249	6660.1921
Park	Training_set	133	189	58	female	44.51	42.23	74.85	49.29	44.27	72.13	82.85	1981.1401	1783.3729	5602.5225	2429.5041	1959.8329	5202.7369	6864.1225
Park	Training_set	229	324	58	female	45.42	39.38	75.25	50.8	34.37	66.83	77.97	2062.9764	1550.7844	5662.5625	2580.64	1181.2969	4466.2489	6079.3209
Park	Training_set	349	501	58	male	36.26	32.69	67.59	48.6	34.78	64.85	76.44	1314.7876	1068.6361	4568.4081	2361.96	1209.6484	4205.5225	5843.0736
Park	Training_set	391	559	58	male	50.32	44.12	78.29	63.12	46.7	75.88	84.96	2532.1024	1946.5744	6129.3241	3984.1344	2180.89	5757.7744	7218.2016
Park	Training_set	480	685	58	male	45.7	43.25	75.13	56.75	42.73	73.42	82.6	2088.49	1870.5625	5644.5169	3220.5625	1825.8529	5390.4964	6822.76
Park	Validation_set	558	72	58	female	43.44	41.46	73.07	53.63	40.08	70.99	79.19	1887.0336	1718.9316	5339.2249	2876.1769	1606.4064	5039.5801	6271.0561
Park	Training_set	21	28	61	female	50.12	48.49	77.89	58.16	47.73	77.76	82.52	2512.0144	2351.2801	6066.8521	3382.5856	2278.1529	6046.6176	6809.5504
Park	Training_set	389	557	61	female	45.12	43.51	75.41	57.91	42.56	72.03	81.15	2035.8144	1893.1201	5686.6681	3353.5681	1811.3536	5188.3209	6585.3225
Park	Training_set	407	582	61	female	41.85	37.87	69.4	43.38	41.75	70.67	77.42	1751.4225	1434.1369	4816.36	1881.8244	1743.0625	4994.2489	5993.8564
Park	Training_set	467	669	61	male	43.06	41.12	76.37	56.39	39.14	71.92	82.42	1854.1636	1690.8544	5832.3769	3179.8321	1531.9396	5172.4864	6793.0564
Park	Validation_set	627	301	61	female	47.56	42.98	78.01	52.73	37.94	72.25	78.69	2261.9536	1847.2804	6085.5601	2780.4529	1439.4436	5220.0625	6192.1161
Park	Training_set	26	35	62	female	43.76	40.3	74.84	54.26	37.44	68.61	77.24	1914.9376	1624.09	5601.0256	2944.1476	1401.7536	4707.3321	5966.0176
Park	Training_set	103	146	62	female	49.78	49.68	77.72	56.15	45.23	75	81.89	2478.0484	2468.1024	6040.3984	3152.8225	2045.7529	5625	6705.9721
Park	Training_set	124	174	62	male	51.86	49.18	80.39	54.13	57.6	34.8	86.08	2689.4596	2418.6724	6462.5521	2930.0569	3317.76	1211.04	7409.7664
Park	Training_set	203	291	62	male	48.66	48.92	77.89	49.22	39.43	73.04	78.39	2367.7956	2393.1664	6066.8521	2422.6084	1554.7249	5334.8416	6144.9921
Park	Training_set	273	393	62	female	46.35	37.69	66.1	45.26	44.66	72.56	80.68	2148.3225	1420.5361	4369.21	2048.4676	1994.5156	5264.9536	6509.2624
Park	Training_set	405	580	62	male	48.97	46.58	76.42	51.61	48.87	75.83	83.24	2398.0609	2169.6964	5840.0164	2663.5921	2388.2769	5750.1889	6928.8976
Park	Validation_set	685	496	62	male	50.05	42.85	75.23	61.99	44.3	75.32	85.28	2505.0025	1836.1225	5659.5529	3842.7601	1962.49	5673.1024	7272.6784
Park	Training_set	222	315	63	female	53.43	47.36	79.18	58.37	42.11	76.46	82.48	2854.7649	2242.9696	6269.4724	3407.0569	1773.2521	5846.1316	6802.9504
Park	Training_set	286	412	63	female	42.83	40.06	66.67	52.88	35.18	67.54	73.58	1834.4089	1604.8036	4444.8889	2796.2944	1237.6324	4561.6516	5414.0164
Park	Training_set	346	495	63	female	48.81	45.68	77.22	59.56	43.2	75.51	73.1	2382.4161	2086.6624	5962.9284	3547.3936	1866.24	5701.7601	5343.61
Park	Training_set	373	537	63	male	46.07	42.32	73.29	55.9	40.81	71.43	84.28	2122.4449	1790.9824	5371.4241	3124.81	1665.4561	5102.2449	7103.1184
Park	Training_set	516	738	63	female	47.45	43.74	76.22	54.3	46.79	77.49	85.14	2251.5025	1913.1876	5809.4884	2948.49	2189.3041	6004.7001	7248.8196
Park	Validation_set	544	34	63	male	47.29	46.43	79.53	60.09	45.54	75.82	80.38	2236.3441	2155.7449	6325.0209	3610.8081	2073.8916	5748.6724	6460.9444
Park	Validation_set	563	90	63	female	44.79	42.13	69.83	53.62	36.95	69.9	71.82	2006.1441	1774.9369	4876.2289	2875.1044	1365.3025	4886.01	5158.1124
Park	Validation_set	568	106	63	male	53.26	50.01	79.56	58.89	48.64	78.98	88.01	2836.6276	2501.0001	6329.7936	3468.0321	2365.8496	6237.8404	7745.7601
Park	Validation_set	580	155	63	male	48.49	49.25	77.47	74.04	48.07	77.84	87.49	2351.2801	2425.5625	6001.6009	5481.9216	2310.7249	6059.0656	7654.5001
Park	Validation_set	598	205	63	female	47.14	46.36	78.78	54.65	43.6	76.34	84.81	2222.1796	2149.2496	6206.2884	2986.6225	1900.96	5827.7956	7192.7361
Park	Validation_set	697	530	63	male	49.8	45.81	77.31	59.47	42.11	73.52	84.65	2480.04	2098.5561	5976.8361	3536.6809	1773.2521	5405.1904	7165.6225
Park	Training_set	119	166	64	male	48.78	47.09	78.57	49.83	49.63	79.12	84.4	2379.4884	2217.4681	6173.2449	2483.0289	2463.1369	6259.9744	7123.36
Park	Training_set	168	244	64	male	47.55	48.59	79.08	53.64	37.62	76.44	77.9	2261.0025	2360.9881	6253.6464	2877.2496	1415.2644	5843.0736	6068.41
Park	Training_set	330	472	64	male	52.53	44.89	76.66	59.66	46.46	74.06	84.95	2759.4009	2015.1121	5876.7556	3559.3156	2158.5316	5484.8836	7216.5025
Park	Training_set	422	600	64	female	49.71	44.96	81.55	61.27	50.18	79.18	75.49	2471.0841	2021.4016	6650.4025	3754.0129	2518.0324	6269.4724	5698.7401
Park	Training_set	507	722	64	male	47.21	44.26	75.65	50.71	47.96	74.4	83.88	2228.7841	1958.9476	5722.9225	2571.5041	2300.1616	5535.36	7035.8544
Park	Training_set	515	735	64	male	48	43.56	77.34	54.37	44.73	73.43	81.75	2304	1897.4736	5981.4756	2956.0969	2000.7729	5391.9649	6683.0625
Park	Validation_set	746	708	64	female	49.7	46.76	76.9	56.82	49.09	77.02	83.87	2470.09	2186.4976	5913.61	3228.5124	2409.8281	5932.0804	7034.1769
Park	Training_set	35	46	65	male	51.72	48.53	75.73	60.53	41.67	73.34	78.14	2674.9584	2355.1609	5735.0329	3663.8809	1736.3889	5378.7556	6105.8596
Park	Training_set	126	176	65	female	38.8	38.29	70.95	43.04	39.25	68.65	80.59	1505.44	1466.1241	5033.9025	1852.4416	1540.5625	4712.8225	6494.7481
Park	Training_set	456	653	65	male	39.92	41.94	73.95	60.24	41.42	73.65	81.56	1593.6064	1758.9636	5468.6025	3628.8576	1715.6164	5424.3225	6652.0336
Park	Validation_set	630	320	65	female	45.15	48.58	78.94	57.51	39.91	75.15	82.68	2038.5225	2360.0164	6231.5236	3307.4001	1592.8081	5647.5225	6835.9824
Park	Validation_set	680	481	65	male	50.28	44.83	79.32	65.88	48.64	76.73	86.48	2528.0784	2009.7289	6291.6624	4340.1744	2365.8496	5887.4929	7478.7904
Park	Validation_set	701	552	65	male	40.92	43.58	74.88	54.69	39.15	72.72	83.08	1674.4464	1899.2164	5607.0144	2990.9961	1532.7225	5288.1984	6902.2864
Park	Training_set	74	107	66	male	49.22	42.22	68.84	44.68	42.16	72.6	79.14	2422.6084	1782.5284	4738.9456	1996.3024	1777.4656	5270.76	6263.1396
Park	Training_set	149	213	66	female	47.48	46.38	77.06	56.91	49.4	76.18	86.16	2254.3504	2151.1044	5938.2436	3238.7481	2440.36	5803.3924	7423.5456
Park	Training_set	218	310	66	male	54.95	50.6	81.45	62.87	46.47	76.57	82.35	3019.5025	2560.36	6634.1025	3952.6369	2159.4609	5862.9649	6781.5225
Park	Training_set	246	352	66	male	55.12	47.99	83.06	59.07	43.79	81.82	83.9	3038.2144	2303.0401	6898.9636	3489.2649	1917.5641	6694.5124	7039.21
Park	Training_set	450	640	66	male	44.57	39.04	74.77	53.92	38.87	69.65	82.56	1986.4849	1524.1216	5590.5529	2907.3664	1510.8769	4851.1225	6816.1536
Park	Validation_set	602	227	66	male	50	49.53	79.85	55.28	48.14	75.93	84.94	2500	2453.2209	6376.0225	3055.8784	2317.4596	5765.3649	7214.8036
Park	Validation_set	606	234	66	female	46.09	45.94	78.71	53.17	42.06	74.79	82.74	2124.2881	2110.4836	6195.2641	2827.0489	1769.0436	5593.5441	6845.9076
Park	Validation_set	640	349	66	male	55.05	56.33	85.07	62.97	45.27	83.97	75.97	3030.5025	3173.0689	7236.9049	3965.2209	2049.3729	7050.9609	5771.4409
Park	Validation_set	648	376	66	female	46.85	51.75	78.47	47.15	46.33	71.13	75.62	2194.9225	2678.0625	6157.5409	2223.1225	2146.4689	5059.4769	5718.3844
Park	Validation_set	725	633	66	male	44.19	41.7	74.02	54.88	40.87	72.07	81.5	1952.7561	1738.89	5478.9604	3011.8144	1670.3569	5194.0849	6642.25
Park	Training_set	55	80	67	male	53.43	50.98	79.33	61.55	48.71	78.56	81.54	2854.7649	2598.9604	6293.2489	3788.4025	2372.6641	6171.6736	6648.7716
Park	Training_set	121	168	67	male	44.89	44.68	76.86	49.4	46.62	76.92	83.4	2015.1121	1996.3024	5907.4596	2440.36	2173.4244	5916.6864	6955.56
Park	Training_set	166	239	67	female	46.63	40.31	70.11	43.7	39.34	70.32	77.68	2174.3569	1624.8961	4915.4121	1909.69	1547.6356	4944.9024	6034.1824
Park	Training_set	169	246	67	male	52.39	49.82	78.93	53.93	47.26	78	82.37	2744.7121	2482.0324	6229.9449	2908.4449	2233.5076	6084	6784.8169
Park	Training_set	189	272	67	female	46.79	44.66	77.38	53.05	44.73	77.34	84.74	2189.3041	1994.5156	5987.6644	2814.3025	2000.7729	5981.4756	7180.8676
Park	Training_set	362	518	67	female	46.77	45.39	76.24	57.92	41.36	74.04	82.69	2187.4329	2060.2521	5812.5376	3354.7264	1710.6496	5481.9216	6837.6361
Park	Training_set	383	548	67	male	41.44	41.07	77.19	62.02	42.16	73.67	85.68	1717.2736	1686.7449	5958.2961	3846.4804	1777.4656	5427.2689	7341.0624
Park	Training_set	388	555	67	male	49.21	44.96	78.49	55.81	46.31	75.79	85.17	2421.6241	2021.4016	6160.6801	3114.7561	2144.6161	5744.1241	7253.9289
Park	Training_set	400	570	67	female	43.74	44.85	70.46	44.54	44.83	73.31	81.1	1913.1876	2011.5225	4964.6116	1983.8116	2009.7289	5374.3561	6577.21
Park	Training_set	408	583	67	female	50.15	46.26	74.75	46.44	49.39	74.93	80.57	2515.0225	2139.9876	5587.5625	2156.6736	2439.3721	5614.5049	6491.5249
Park	Training_set	427	608	67	female	46.67	44.41	73.84	55.51	45.68	74.41	82.67	2178.0889	1972.2481	5452.3456	3081.3601	2086.6624	5536.8481	6834.3289
Park	Training_set	433	619	67	female	41.53	38.74	70.37	51.1	41.83	66.38	75.92	1724.7409	1500.7876	4951.9369	2611.21	1749.7489	4406.3044	5763.8464
Park	Training_set	458	655	67	male	54.6	46.15	73.47	51.84	52.1	79.31	83.22	2981.16	2129.8225	5397.8409	2687.3856	2714.41	6290.0761	6925.5684
Park	Validation_set	565	97	67	male	49.91	43.26	72.27	47.65	49.72	74.09	80.88	2491.0081	1871.4276	5222.9529	2270.5225	2472.0784	5489.3281	6541.5744
Park	Validation_set	703	556	67	male	46.25	39.35	66.42	44.18	44.68	74.28	79.14	2139.0625	1548.4225	4411.6164	1951.8724	1996.3024	5517.5184	6263.1396
Park	Validation_set	718	611	67	female	45.78	40.2	72.31	52.72	40.07	68.89	81.63	2095.8084	1616.04	5228.7361	2779.3984	1605.6049	4745.8321	6663.4569
Park	Training_set	56	82	68	male	50.79	48.21	77.98	59.94	44.36	77.47	81.38	2579.6241	2324.2041	6080.8804	3592.8036	1967.8096	6001.6009	6622.7044
Park	Training_set	91	133	68	female	43.94	38.82	72.69	52.63	39.37	69.17	78.52	1930.7236	1506.9924	5283.8361	2769.9169	1549.9969	4784.4889	6165.3904
Park	Training_set	134	191	68	male	49.26	45.4	81.14	61.51	45.29	78.94	86.02	2426.5476	2061.16	6583.6996	3783.4801	2051.1841	6231.5236	7399.4404
Park	Training_set	398	567	68	male	50.28	46.86	76.58	54.87	47.07	75.47	86.03	2528.0784	2195.8596	5864.4964	3010.7169	2215.5849	5695.7209	7401.1609
Park	Training_set	476	680	68	male	46.32	41.64	78.2	57.92	43.49	76.34	74.6	2145.5424	1733.8896	6115.24	3354.7264	1891.3801	5827.7956	5565.16
Park	Training_set	503	716	68	female	50.74	48.7	77.39	52.45	45.8	75.88	82.67	2574.5476	2371.69	5989.2121	2751.0025	2097.64	5757.7744	6834.3289
Park	Training_set	517	739	68	female	50.85	48.46	79.22	52.37	50.52	76.89	86.35	2585.7225	2348.3716	6275.8084	2742.6169	2552.2704	5912.0721	7456.3225
Park	Validation_set	591	188	68	female	48.48	47.76	80.49	61.84	46.83	76.05	84.52	2350.3104	2281.0176	6478.6401	3824.1856	2193.0489	5783.6025	7143.6304
Park	Validation_set	739	679	68	female	44.99	43.25	75.82	51.33	42.61	73.82	82.19	2024.1001	1870.5625	5748.6724	2634.7689	1815.6121	5449.3924	6755.1961
Park	Training_set	120	167	71	male	56.05	51.24	83.87	58.11	50.45	82.27	88.69	3141.6025	2625.5376	7034.1769	3376.7721	2545.2025	6768.3529	7865.9161
Park	Training_set	162	230	71	male	49.91	46.96	80.38	58.9	40.85	78.43	85.29	2491.0081	2205.2416	6460.9444	3469.21	1668.7225	6151.2649	7274.3841
Park	Training_set	176	255	71	female	54.14	51.36	82.35	51.85	42.42	76.63	80.1	2931.1396	2637.8496	6781.5225	2688.4225	1799.4564	5872.1569	6416.01
Park	Training_set	211	303	71	female	55.61	54.73	82.88	59.01	46.21	80.72	87.07	3092.4721	2995.3729	6869.0944	3482.1801	2135.3641	6515.7184	7581.1849
Park	Training_set	343	490	71	female	52.73	52.05	80.42	65.28	48.92	79.27	87.55	2780.4529	2709.2025	6467.3764	4261.4784	2393.1664	6283.7329	7665.0025
Park	Training_set	354	506	71	female	53.71	52.37	79.2	64.39	51.66	80.16	86.94	2884.7641	2742.6169	6272.64	4146.0721	2668.7556	6425.6256	7558.5636
Park	Training_set	371	535	71	male	52.86	49.79	79.02	64.85	49.25	81	85.58	2794.1796	2479.0441	6244.1604	4205.5225	2425.5625	6561	7323.9364
Park	Training_set	453	648	71	female	53.31	33.35	76.91	58.83	51.44	76.02	83.56	2841.9561	1112.2225	5915.1481	3460.9689	2646.0736	5779.0404	6982.2736
Park	Training_set	485	692	71	female	45.23	45.72	76.31	57.55	49.46	80.02	85.34	2045.7529	2090.3184	5823.2161	3312.0025	2446.2916	6403.2004	7282.9156
Park	Training_set	495	703	71	male	47.36	47.06	73.82	46.96	45.67	75.71	83.68	2242.9696	2214.6436	5449.3924	2205.2416	2085.7489	5732.0041	7002.3424
Park	Validation_set	553	65	71	female	54.82	51.52	80.04	65.56	50.49	81.06	85.69	3005.2324	2654.3104	6406.4016	4298.1136	2549.2401	6570.7236	7342.7761
Park	Training_set	104	147	72	male	53.16	52.67	79.79	60.87	58.94	81.53	88.61	2825.9856	2774.1289	6366.4441	3705.1569	3473.9236	6647.1409	7851.7321
Park	Training_set	256	365	72	female	49.46	46.28	78.19	54.74	38.82	74.84	76.36	2446.2916	2141.8384	6113.6761	2996.4676	1506.9924	5601.0256	5830.8496
Park	Training_set	293	421	72	male	48.08	45.58	72.01	58.68	45.01	75.27	73.71	2311.6864	2077.5364	5185.4401	3443.3424	2025.9001	5665.5729	5433.1641
Park	Training_set	384	549	72	male	52.08	50.39	77.9	61.09	48.1	77.6	85.36	2712.3264	2539.1521	6068.41	3731.9881	2313.61	6021.76	7286.3296
Park	Training_set	404	577	72	male	49.98	46.08	75.9	55.74	48.04	79.2	86.48	2498.0004	2123.3664	5760.81	3106.9476	2307.8416	6272.64	7478.7904
Park	Training_set	483	689	72	male	58.59	53.96	81.69	56.75	61.21	84.34	87.54	3432.7881	2911.6816	6673.2561	3220.5625	3746.6641	7113.2356	7663.2516
Park	Training_set	488	695	72	female	47.81	46.37	77.45	56.16	48.09	79.28	85.89	2285.7961	2150.1769	5998.5025	3153.9456	2312.6481	6285.3184	7377.0921
Park	Validation_set	581	156	72	male	46.84	45.73	78.44	53.75	47.16	78.78	85.48	2193.9856	2091.2329	6152.8336	2889.0625	2224.0656	6206.2884	7306.8304
Park	Validation_set	599	208	72	male	54.04	49.55	80.92	58.4	49.24	78.26	86.75	2920.3216	2455.2025	6548.0464	3410.56	2424.5776	6124.6276	7525.5625
Park	Validation_set	758	740	72	male	50.61	51.62	78.12	46.48	55.46	77.6	84.82	2561.3721	2664.6244	6102.7344	2160.3904	3075.8116	6021.76	7194.4324
Park	Training_set	89	131	73	female	49.83	46.95	79.14	54.44	49.96	76.9	86.29	2483.0289	2204.3025	6263.1396	2963.7136	2496.0016	5913.61	7445.9641
Park	Training_set	191	274	73	female	51.37	48.49	80.79	78.37	46.9	79.22	83.85	2638.8769	2351.2801	6527.0241	6141.8569	2199.61	6275.8084	7030.8225
Park	Training_set	230	325	73	male	52.81	53.55	83.33	60.49	43.18	80.82	83.2	2788.8961	2867.6025	6943.8889	3659.0401	1864.5124	6531.8724	6922.24
Park	Training_set	331	473	73	male	57.65	49.63	78.24	64.48	50.08	78.75	87.13	3323.5225	2463.1369	6121.4976	4157.6704	2508.0064	6201.5625	7591.6369
Park	Training_set	337	482	73	male	52.46	44.13	73.73	58.88	42.32	70.69	82.02	2752.0516	1947.4569	5436.1129	3466.8544	1790.9824	4997.0761	6727.2804
Park	Training_set	447	637	73	male	44.8	41.59	75.71	54.25	40.97	75.09	81.76	2007.04	1729.7281	5732.0041	2943.0625	1678.5409	5638.5081	6684.6976
Park	Validation_set	626	298	73	male	52.93	48.77	79.46	57.44	46.9	79.93	81.93	2801.5849	2378.5129	6313.8916	3299.3536	2199.61	6388.8049	6712.5249
Park	Training_set	116	163	74	female	50.02	47.02	77.32	54.95	46.42	77.37	85.55	2502.0004	2210.8804	5978.3824	3019.5025	2154.8164	5986.1169	7318.8025
Park	Training_set	508	723	74	male	45.23	40.49	74.94	48.26	43.29	72.48	82.63	2045.7529	1639.4401	5616.0036	2329.0276	1874.0241	5253.3504	6827.7169
Park	Training_set	188	271	75	female	44.92	43.34	75.67	51.74	43	76.79	82.48	2017.8064	1878.3556	5725.9489	2677.0276	1849	5896.7041	6802.9504
Park	Training_set	363	519	75	male	49.03	44.01	78.61	61.5	45.91	78.5	84.42	2403.9409	1936.8801	6179.5321	3782.25	2107.7281	6162.25	7126.7364
Park	Validation_set	540	19	75	female	53.74	47.49	78.54	58.2	45.66	75.32	81.75	2887.9876	2255.3001	6168.5316	3387.24	2084.8356	5673.1024	6683.0625
Park	Validation_set	622	289	75	male	52.74	49.25	80.76	58.36	47.91	78.56	87.55	2781.5076	2425.5625	6522.1776	3405.8896	2295.3681	6171.6736	7665.0025
Park	Validation_set	744	704	75	male	57.29	46.52	79.68	59.13	50.18	78.59	88.21	3282.1441	2164.1104	6348.9024	3496.3569	2518.0324	6176.3881	7781.0041
Park	Validation_set	753	730	75	female	50.98	46.28	78.57	53.65	45.32	75.42	82.3	2598.9604	2141.8384	6173.2449	2878.3225	2053.9024	5688.1764	6773.29
Park	Training_set	64	92	76	female	55.62	53.37	78.6	64.21	51.68	80.73	83.72	3093.5844	2848.3569	6177.96	4122.9241	2670.8224	6517.3329	7009.0384
Park	Training_set	223	317	76	female	47.87	43.57	81.8	56.71	42.38	76.23	82.15	2291.5369	1898.3449	6691.24	3216.0241	1796.0644	5811.0129	6748.6225
Park	Training_set	304	439	76	female	44.83	42.99	69.75	54.78	40.13	73.4	75.8	2009.7289	1848.1401	4865.0625	3000.8484	1610.4169	5387.56	5745.64
Park	Training_set	355	509	76	male	54.01	47.9	81.1	66.47	49.31	79.88	87.25	2917.0801	2294.41	6577.21	4418.2609	2431.4761	6380.8144	7612.5625
Park	Validation_set	545	38	76	male	49.23	45.05	77.87	61.67	44.54	77.58	83.44	2423.5929	2029.5025	6063.7369	3803.1889	1983.8116	6018.6564	6962.2336
Park	Validation_set	575	124	76	female	51.26	51.94	81.34	59.32	50.81	82.49	87.19	2627.5876	2697.7636	6616.1956	3518.8624	2581.6561	6804.6001	7602.0961
Park	Validation_set	720	613	76	male	48.36	45.59	75.29	57.06	49.15	78.9	84.49	2338.6896	2078.4481	5668.5841	3255.8436	2415.7225	6225.21	7138.5601
Park	Validation_set	727	642	76	male	48.8	43.76	76.08	60.28	55	80.18	85.1	2381.44	1914.9376	5788.1664	3633.6784	3025	6428.8324	7242.01
Park	Validation_set	731	650	76	female	75.42	66.38	90.18	64.8	73.83	85.93	85.95	5688.1764	4406.3044	8132.4324	4199.04	5450.8689	7383.9649	7387.4025
Park	Validation_set	756	736	76	female	48.92	41.23	77.67	56.23	44.5	75.45	87.45	2393.1664	1699.9129	6032.6289	3161.8129	1980.25	5692.7025	7647.5025
Park	Training_set	9	11	77	female	55.6	50.96	76.48	62.61	54.42	82.24	82.56	3091.36	2596.9216	5849.1904	3920.0121	2961.5364	6763.4176	6816.1536
Park	Training_set	150	214	77	female	50.83	46.33	76.45	52.3	46.5	74.32	84.34	2583.6889	2146.4689	5844.6025	2735.29	2162.25	5523.4624	7113.2356
Park	Training_set	200	286	77	male	51.27	47.52	76.58	52.27	45.47	77.88	76.98	2628.6129	2258.1504	5864.4964	2732.1529	2067.5209	6065.2944	5925.9204
Park	Training_set	240	342	77	female	51.77	48.19	85.21	60.76	42.15	77.29	85.1	2680.1329	2322.2761	7260.7441	3691.7776	1776.6225	5973.7441	7242.01
Park	Training_set	461	662	77	male	50.26	47.54	75.96	58.37	50	78.32	86.88	2526.0676	2260.0516	5769.9216	3407.0569	2500	6134.0224	7548.1344
Park	Validation_set	641	351	77	male	53.78	55.2	82.39	61.5	37.3	80.8	81.02	2892.2884	3047.04	6788.1121	3782.25	1391.29	6528.64	6564.2404
Park	Validation_set	677	468	77	female	51.34	49.89	81.35	64.55	49.33	80.08	88.04	2635.7956	2489.0121	6617.8225	4166.7025	2433.4489	6412.8064	7751.0416
Park	Validation_set	702	553	77	male	52.39	53.66	83.91	65.39	52.18	84.12	87.94	2744.7121	2879.3956	7040.8881	4275.8521	2722.7524	7076.1744	7733.4436
Park	Validation_set	754	733	77	male	50.55	49.11	76.5	52.5	48.35	79.08	83.31	2555.3025	2411.7921	5852.25	2756.25	2337.7225	6253.6464	6940.5561
Park	Training_set	68	98	78	male	54.31	52.72	81.92	59.28	53.12	81.53	87.51	2949.5761	2779.3984	6710.8864	3514.1184	2821.7344	6647.1409	7658.0001
Park	Training_set	314	451	78	male	40.36	35.34	61.99	45.12	38.73	68.46	76.61	1628.9296	1248.9156	3842.7601	2035.8144	1500.0129	4686.7716	5869.0921
Park	Training_set	365	522	78	female	52.38	47.88	76.98	63.14	49.14	77.29	86.97	2743.6644	2292.4944	5925.9204	3986.6596	2414.7396	5973.7441	7563.7809
Park	Training_set	494	702	78	male	54.59	50.77	78.97	51.56	51.71	81.68	84.53	2980.0681	2577.5929	6236.2609	2658.4336	2673.9241	6671.6224	7145.3209
Park	Validation_set	732	652	78	male	54.4	52.63	46.22	69.19	48.09	74.85	85.57	2959.36	2769.9169	2136.2884	4787.2561	2312.6481	5602.5225	7322.2249
Park	Training_set	128	179	81	female	48.35	43.62	76.44	49.58	47.76	75.69	81.81	2337.7225	1902.7044	5843.0736	2458.1764	2281.0176	5728.9761	6692.8761
Park	Training_set	202	288	81	female	54.88	48.29	78.24	53.39	42.64	77.34	81.18	3011.8144	2331.9241	6121.4976	2850.4921	1818.1696	5981.4756	6590.1924
Park	Training_set	287	413	81	male	52.61	50.02	74.12	61.82	34.54	84.33	77.91	2767.8121	2502.0004	5493.7744	3821.7124	1193.0116	7111.5489	6069.9681
Park	Training_set	340	485	81	male	63.4	53.4	82.69	70.47	57.15	86.36	89.68	4019.56	2851.56	6837.6361	4966.0209	3266.1225	7458.0496	8042.5024
Park	Validation_set	543	33	81	male	53.4	52.67	78.85	62.48	46.71	81.77	82.12	2851.56	2774.1289	6217.3225	3903.7504	2181.8241	6686.3329	6743.6944
Park	Validation_set	577	129	81	male	50.08	47.43	77.06	52.5	47.79	76.67	85.82	2508.0064	2249.6049	5938.2436	2756.25	2283.8841	5878.2889	7365.0724
Park	Validation_set	644	363	81	female	54.89	50.56	83.17	60.85	42.47	83.18	80.88	3012.9121	2556.3136	6917.2489	3702.7225	1803.7009	6918.9124	6541.5744
Park	Validation_set	689	508	81	female	58.49	52.26	83.48	70.21	53.32	85.15	86.88	3421.0801	2731.1076	6968.9104	4929.4441	2843.0224	7250.5225	7548.1344
Park	Training_set	28	37	82	female	50.84	48.03	78.96	66.03	52.12	79.95	87.35	2584.7056	2306.8809	6234.6816	4359.9609	2716.4944	6392.0025	7630.0225
Park	Training_set	66	94	82	male	53.3	51.77	73.04	58.71	42.77	76.86	79.49	2840.89	2680.1329	5334.8416	3446.8641	1829.2729	5907.4596	6318.6601
Park	Training_set	138	200	82	female	50.05	46.48	74.53	49.52	50.54	77.32	82.25	2505.0025	2160.3904	5554.7209	2452.2304	2554.2916	5978.3824	6765.0625
Park	Training_set	139	201	82	female	52.35	50.28	77.17	54.41	52.45	78.49	83.8	2740.5225	2528.0784	5955.2089	2960.4481	2751.0025	6160.6801	7022.44
Park	Training_set	181	263	82	female	56.84	52.77	81.68	72.99	46.78	81.27	84.89	3230.7856	2784.6729	6671.6224	5327.5401	2188.3684	6604.8129	7206.3121
Park	Training_set	237	336	82	female	59.59	57.6	85.51	62.14	43.56	83.58	84.62	3550.9681	3317.76	7311.9601	3861.3796	1897.4736	6985.6164	7160.5444
Park	Training_set	241	343	82	female	59.04	53.05	84.69	61.96	47.84	84.58	84.77	3485.7216	2814.3025	7172.3961	3839.0416	2288.6656	7153.7764	7185.9529
Park	Training_set	291	419	82	male	62.26	57.06	73.06	62.65	51.59	81.54	78.37	3876.3076	3255.8436	5337.7636	3925.0225	2661.5281	6648.7716	6141.8569
Park	Training_set	333	475	82	male	51.96	41.4	73.47	52.5	54.98	79.19	86.73	2699.8416	1713.96	5397.8409	2756.25	3022.8004	6271.0561	7522.0929
Park	Training_set	361	517	82	female	56.82	48.45	81.04	68.16	51.68	78.93	86.51	3228.5124	2347.4025	6567.4816	4645.7856	2670.8224	6229.9449	7483.9801
Park	Validation_set	682	489	82	female	48.91	41.2	75.47	59.2	45.58	75.21	83.25	2392.1881	1697.44	5695.7209	3504.64	2077.5364	5656.5441	6930.5625
Park	Validation_set	692	520	82	male	68.63	56.8	83.2	76.07	67.59	88.72	91.44	4710.0769	3226.24	6922.24	5786.6449	4568.4081	7871.2384	8361.2736
Park	Validation_set	713	597	82	male	51.18	45.76	76.89	58.5	48.64	80.58	86.35	2619.3924	2093.9776	5912.0721	3422.25	2365.8496	6493.1364	7456.3225
Park	Training_set	167	240	83	female	54.64	54.49	81.65	59.55	52.17	79.68	88.54	2985.5296	2969.1601	6666.7225	3546.2025	2721.7089	6348.9024	7839.3316
Park	Training_set	199	285	83	male	49.55	46.95	78.47	55.5	41.59	74.47	82.88	2455.2025	2204.3025	6157.5409	3080.25	1729.7281	5545.7809	6869.0944
Park	Training_set	255	364	83	male	66.38	63.7	88.36	66.48	44.79	83.05	83.41	4406.3044	4057.69	7807.4896	4419.5904	2006.1441	6897.3025	6957.2281
Park	Training_set	260	370	83	female	57.37	52.98	79.49	60.22	53.19	80.7	85.16	3291.3169	2806.8804	6318.6601	3626.4484	2829.1761	6512.49	7252.2256
Park	Training_set	378	543	83	male	56.57	51.82	78.52	63.41	50.47	80.92	87.16	3200.1649	2685.3124	6165.3904	4020.8281	2547.2209	6548.0464	7596.8656
Park	Validation_set	551	62	83	male	59.2	55.34	82.89	70.2	57.46	84.01	88.45	3504.64	3062.5156	6870.7521	4928.04	3301.6516	7057.6801	7823.4025
Park	Validation_set	595	195	83	male	60.49	55.73	84.49	63.1	57.06	84.77	88.2	3659.0401	3105.8329	7138.5601	3981.61	3255.8436	7185.9529	7779.24
Park	Validation_set	596	197	83	female	60.89	60.46	85.34	66.23	60.87	87.54	89.47	3707.5921	3655.4116	7282.9156	4386.4129	3705.1569	7663.2516	8004.8809
Park	Validation_set	659	399	83	female	53.4	51.4	72.99	62.46	47.57	81.07	79.4	2851.56	2641.96	5327.5401	3901.2516	2262.9049	6572.3449	6304.36
Park	Training_set	57	83	84	female	61.66	56.44	80.43	68.04	53.58	81.58	85.17	3801.9556	3185.4736	6468.9849	4629.4416	2870.8164	6655.2964	7253.9289
Park	Training_set	61	88	84	female	51.8	53.47	72.06	57.78	44.12	78.54	78.21	2683.24	2859.0409	5192.6436	3338.5284	1946.5744	6168.5316	6116.8041
Park	Training_set	86	126	84	male	56.46	53.78	84.58	65.93	51.6	85.16	89.94	3187.7316	2892.2884	7153.7764	4346.7649	2662.56	7252.2256	8089.2036
Park	Training_set	155	221	84	male	56.75	54.4	82.27	64.67	59.3	83.91	88.62	3220.5625	2959.36	6768.3529	4182.2089	3516.49	7040.8881	7853.5044
Park	Training_set	278	402	84	male	50.07	45.94	72.21	59.22	45.08	77.11	79.05	2507.0049	2110.4836	5214.2841	3507.0084	2032.2064	5945.9521	6248.9025
Park	Validation_set	570	112	84	male	52.64	46.05	79.19	59.26	49.34	78.86	86.5	2770.9696	2120.6025	6271.0561	3511.7476	2434.4356	6218.8996	7482.25
Park	Validation_set	614	251	84	female	63.25	58.16	84.18	57.07	50.67	81.86	90.85	4000.5625	3382.5856	7086.2724	3256.9849	2567.4489	6701.0596	8253.7225
Park	Validation_set	629	316	84	male	56.51	57.61	83.39	61.57	47.65	83.49	86.7	3193.3801	3318.9121	6953.8921	3790.8649	2270.5225	6970.5801	7516.89
Park	Training_set	296	427	85	female	50.62	47.39	68.84	55.98	42.58	79.46	76.35	2562.3844	2245.8121	4738.9456	3133.7604	1813.0564	6313.8916	5829.3225
Park	Training_set	464	666	85	male	49.9	48.54	79.6	56.78	50.34	79.48	86.54	2490.01	2356.1316	6336.16	3223.9684	2534.1156	6317.0704	7489.1716
Park	Training_set	520	744	85	male	65.22	58.07	81.99	50.63	61.9	84.83	87.52	4253.6484	3372.1249	6722.3601	2563.3969	3831.61	7196.1289	7659.7504
Park	Validation_set	571	115	85	male	53.78	51.42	84.13	65.13	56.28	85.07	90.89	2892.2884	2644.0164	7077.8569	4241.9169	3167.4384	7236.9049	8260.9921
Park	Training_set	17	22	86	female	48.28	46.6	76.32	58.89	45.44	74.73	80.3	2330.9584	2171.56	5824.7424	3468.0321	2064.7936	5584.5729	6448.09
Park	Training_set	46	61	86	male	56.08	55.81	82.6	68.03	58.67	83.09	88.38	3144.9664	3114.7561	6822.76	4628.0809	3442.1689	6903.9481	7811.0244
Park	Training_set	78	113	86	female	57.63	52.13	84.8	62.91	54.16	82.83	89.07	3321.2169	2717.5369	7191.04	3957.6681	2933.3056	6860.8089	7933.4649
Park	Training_set	141	203	86	female	59.38	56.33	83.32	64.11	59.02	84.65	89.61	3525.9844	3173.0689	6942.2224	4110.0921	3483.3604	7165.6225	8029.9521
Park	Training_set	192	275	86	female	56.64	57.76	83.79	53.26	52.67	84.65	87.07	3208.0896	3336.2176	7020.7641	2836.6276	2774.1289	7165.6225	7581.1849
Park	Validation_set	670	436	86	male	60.29	55.54	78.97	67.42	58.7	85.49	84.63	3634.8841	3084.6916	6236.2609	4545.4564	3445.69	7308.5401	7162.2369
Park	Training_set	117	164	87	female	48.49	50.43	80.13	55.61	50.49	81.96	87.78	2351.2801	2543.1849	6420.8169	3092.4721	2549.2401	6717.4416	7705.3284
Park	Training_set	213	305	87	female	57.99	55.03	83.86	66.2	53.9	84.13	89.99	3362.8401	3028.3009	7032.4996	4382.44	2905.21	7077.8569	8098.2001
Park	Training_set	233	329	87	female	53.93	52.09	85.1	64.54	43.87	81.7	86.47	2908.4449	2713.3681	7242.01	4165.4116	1924.5769	6674.89	7477.0609
Park	Training_set	406	581	87	male	51.09	49.06	79.24	56.3	51.19	78.37	84.97	2610.1881	2406.8836	6278.9776	3169.69	2620.4161	6141.8569	7219.9009
Park	Training_set	459	656	87	male	54.52	54.4	84.22	81.13	58.16	88.5	90.72	2972.4304	2959.36	7093.0084	6582.0769	3382.5856	7832.25	8230.1184
Park	Validation_set	632	331	87	female	78.91	70.56	90.66	72.86	49.26	88.86	89.67	6226.7881	4978.7136	8219.2356	5308.5796	2426.5476	7896.0996	8040.7089
Park	Validation_set	726	641	87	female	46.37	47.57	78.55	59.19	45.02	76.36	84.39	2150.1769	2262.9049	6170.1025	3503.4561	2026.8004	5830.8496	7121.6721
Park	Training_set	65	93	88	female	60.08	55.07	80.22	64.44	54.94	82.04	88.21	3609.6064	3032.7049	6435.2484	4152.5136	3018.4036	6730.5616	7781.0041
Park	Training_set	414	591	88	male	64.07	55	86.54	64.68	68.76	84.96	91.24	4104.9649	3025	7489.1716	4183.5024	4727.9376	7218.2016	8324.7376
Park	Validation_set	734	658	88	male	57.83	51.51	81.78	61.24	52.43	83.51	86.28	3344.3089	2653.2801	6687.9684	3750.3376	2748.9049	6973.9201	7444.2384
Cho	Validation_set	972	SBL_M01	20	Male	25.42	22.2	50.68	34.17	14.02	45.05	55.68	646.1764	492.84	2568.4624	1167.5889	196.5604	2029.5025	3100.2624
Cho	Validation_set	973	SBL_M02	21	Male	29.63	24.81	52.56	38.06	17.52	48.64	56.73	877.9369	615.5361	2762.5536	1448.5636	306.9504	2365.8496	3218.2929
Cho	Validation_set	975	SBL_M04	22	Male	25.17	24.09	53.38	35.45	18.16	50.5	61.99	633.5289	580.3281	2849.4244	1256.7025	329.7856	2550.25	3842.7601
Cho	Validation_set	976	SBL_M05	24	Male	30.56	26.42	56.43	39.81	21.01	52.22	60.96	933.9136	698.0164	3184.3449	1584.8361	441.4201	2726.9284	3716.1216
Cho	Validation_set	978	SBL_M07	25	Male	22.46	25.84	40.48	38.32	17.27	52.47	70.56	504.4516	667.7056	1638.6304	1468.4224	298.2529	2753.1009	4978.7136
Cho	Validation_set	979	SBL_M08	25	Male	29.2	30.12	55.62	38.36	21.77	55.21	69.12	852.64	907.2144	3093.5844	1471.4896	473.9329	3048.1441	4777.5744
Cho	Validation_set	980	SBL_M09	26	Male	29.73	25.44	52.37	34.53	16.51	50.15	68.12	883.8729	647.1936	2742.6169	1192.3209	272.5801	2515.0225	4640.3344
Cho	Validation_set	981	SBL_M10	26	Male	31.56	28.04	61.26	47.12	22.79	55.87	75.02	996.0336	786.2416	3752.7876	2220.2944	519.3841	3121.4569	5628.0004
Cho	Validation_set	983	SBL_M12	28	Male	30.05	26.3	53.16	37.68	12.47	44.67	66.09	903.0025	691.69	2825.9856	1419.7824	155.5009	1995.4089	4367.8881
Cho	Validation_set	985	SBL_M14	30	Male	24.53	32.66	56.73	42.18	19.99	54.99	72.44	601.7209	1066.6756	3218.2929	1779.1524	399.6001	3023.9001	5247.5536
Cho	Validation_set	986	SBL_M15	31	Male	34.1	27.29	62.88	46.86	23.33	59.22	72.94	1162.81	744.7441	3953.8944	2195.8596	544.2889	3507.0084	5320.2436
Cho	Validation_set	987	SBL_M16	31	Male	30.73	27.66	55.88	41.52	22.37	54.67	68.52	944.3329	765.0756	3122.5744	1723.9104	500.4169	2988.8089	4694.9904
Cho	Validation_set	992	SBL_M21	37	Male	33.84	33.38	67.06	53.12	23.05	66.33	74.34	1145.1456	1114.2244	4497.0436	2821.7344	531.3025	4399.6689	5526.4356
Cho	Validation_set	995	SBL_M24	40	Male	37.37	34.71	62.29	51.39	28.24	66.81	81.84	1396.5169	1204.7841	3880.0441	2640.9321	797.4976	4463.5761	6697.7856
Cho	Validation_set	996	SBL_M25	42	Male	49.26	50.96	77.69	66.05	40.72	78.64	88.84	2426.5476	2596.9216	6035.7361	4362.6025	1658.1184	6184.2496	7892.5456
Cho	Validation_set	997	SBL_M26	42	Male	36.69	37.96	70.05	52.62	26.02	70.15	82.06	1346.1561	1440.9616	4907.0025	2768.8644	677.0404	4921.0225	6733.8436
Cho	Validation_set	998	SBL_M27	45	Male	39.59	44.61	63.32	81.2	33.7	64.05	84.49	1567.3681	1990.0521	4009.4224	6593.44	1135.69	4102.4025	7138.5601
Cho	Validation_set	999	SBL_M28	47	Male	47.2	42.4	69.97	59.18	26.93	70.85	83.94	2227.84	1797.76	4895.8009	3502.2724	725.2249	5019.7225	7045.9236
Cho	Validation_set	1000	SBL_M29	47	Male	43.26	36.04	74.02	63.46	36.66	69.45	86.28	1871.4276	1298.8816	5478.9604	4027.1716	1343.9556	4823.3025	7444.2384
Cho	Validation_set	1001	SBL_M30	48	Male	47.89	45.38	68.45	55.51	33.88	71.86	89.89	2293.4521	2059.3444	4685.4025	3081.3601	1147.8544	5163.8596	8080.2121
Cho	Validation_set	1002	SBL_M31	48	Male	40.61	38.3	69.62	51.25	30.22	63.96	83.8	1649.1721	1466.89	4846.9444	2626.5625	913.2484	4090.8816	7022.44
Cho	Validation_set	1003	SBL_M32	49	Male	39.32	36.96	66.13	51.55	27.22	66.03	80.71	1546.0624	1366.0416	4373.1769	2657.4025	740.9284	4359.9609	6514.1041
Cho	Validation_set	1005	SBL_M34	50	Male	42.31	37.83	74.68	61.69	37.6	78.6	89.18	1790.1361	1431.1089	5577.1024	3805.6561	1413.76	6177.96	7953.0724
Cho	Validation_set	1006	SBL_M35	52	Male	39.65	20.74	71.01	51.85	31.07	70.93	85.49	1572.1225	430.1476	5042.4201	2688.4225	965.3449	5031.0649	7308.5401
Cho	Validation_set	1008	SBL_M37	53	Male	48.21	43.63	70.07	57.93	33.74	68.68	82.47	2324.2041	1903.5769	4909.8049	3355.8849	1138.3876	4716.9424	6801.3009
Cho	Validation_set	1009	SBL_M38	54	Male	42.77	41.89	75.85	62.03	31.59	72.83	88.58	1829.2729	1754.7721	5753.2225	3847.7209	997.9281	5304.2089	7846.4164
Cho	Validation_set	1010	SBL_M39	55	Male	53.11	50.44	75.37	65.39	37.33	73.41	94.15	2820.6721	2544.1936	5680.6369	4275.8521	1393.5289	5389.0281	8864.2225
Cho	Validation_set	1011	SBL_M40	56	Male	45.68	44.8	63.33	60.39	34.49	72.22	86.05	2086.6624	2007.04	4010.6889	3646.9521	1189.5601	5215.7284	7404.6025
Cho	Validation_set	1012	SBL_M41	57	Male	46.8	42.7	75.1	56.79	34.22	75.08	88.29	2190.24	1823.29	5640.01	3225.1041	1171.0084	5637.0064	7795.1241
Cho	Validation_set	1013	SBL_M42	58	Male	46.94	46.56	78.17	69.45	40.8	78.22	92.61	2203.3636	2167.8336	6110.5489	4823.3025	1664.64	6118.3684	8576.6121
Cho	Validation_set	1014	SBL_M43	60	Male	44.32	48	74.87	60.74	39	77.16	86.66	1964.2624	2304	5605.5169	3689.3476	1521	5953.6656	7509.9556
Cho	Validation_set	1015	SBL_M44	62	Male	46.92	47.41	75.61	60.23	37.34	77.02	81.64	2201.4864	2247.7081	5716.8721	3627.6529	1394.2756	5932.0804	6665.0896
Cho	Validation_set	1016	SBL_M45	65	Male	51.35	44.54	74.03	67.54	40.69	77.02	91.86	2636.8225	1983.8116	5480.4409	4561.6516	1655.6761	5932.0804	8438.2596
Cho	Validation_set	1018	SBL_M47	69	Male	46.94	43.42	72.78	63.55	35.13	76.29	86.53	2203.3636	1885.2964	5296.9284	4038.6025	1234.1169	5820.1641	7487.4409
Cho	Validation_set	1019	SBL_M48	70	Male	44.59	45.18	73.2	63.84	42.11	75.97	87.52	1988.2681	2041.2324	5358.24	4075.5456	1773.2521	5771.4409	7659.7504
Cho	Validation_set	1020	SBL_M49	73	Male	56.04	57.23	80.04	74.7	46.88	83.32	95.96	3140.4816	3275.2729	6406.4016	5580.09	2197.7344	6942.2224	9208.3216
Cho	Validation_set	1022	SBL_F01	20	Female	25.12	23.31	50.43	32.28	14.69	43.34	59.94	631.0144	543.3561	2543.1849	1041.9984	215.7961	1878.3556	3592.8036
Cho	Validation_set	1023	SBL_F02	21	Female	22.72	24.55	51.25	34.82	17.62	46.52	64.04	516.1984	602.7025	2626.5625	1212.4324	310.4644	2164.1104	4101.1216
Cho	Validation_set	1024	SBL_F03	22	Female	28.42	25	50.21	39.19	18.07	40.55	62.27	807.6964	625	2521.0441	1535.8561	326.5249	1644.3025	3877.5529
Cho	Validation_set	1025	SBL_F04	23	Female	26.46	21.56	47.44	37.11	19.15	44.5	59.83	700.1316	464.8336	2250.5536	1377.1521	366.7225	1980.25	3579.6289
Cho	Validation_set	1027	SBL_F06	23	Female	29.19	29.14	54.66	40.13	18.46	47.67	63.19	852.0561	849.1396	2987.7156	1610.4169	340.7716	2272.4289	3992.9761
Cho	Validation_set	1028	SBL_F07	24	Female	29.88	28.88	54.79	40.89	22.47	51.06	70.98	892.8144	834.0544	3001.9441	1671.9921	504.9009	2607.1236	5038.1604
Cho	Validation_set	1033	SBL_F12	29	Female	35.82	27.33	57.92	42.96	24.07	55.42	70.83	1283.0724	746.9289	3354.7264	1845.5616	579.3649	3071.3764	5016.8889
Cho	Validation_set	1035	SBL_F14	30	Female	31.63	30.52	55.34	43.93	22.81	59.85	76.03	1000.4569	931.4704	3062.5156	1929.8449	520.2961	3582.0225	5780.5609
Cho	Validation_set	1037	SBL_F16	32	Female	34.08	32.77	61.4	44.63	21.64	56.8	78.63	1161.4464	1073.8729	3769.96	1991.8369	468.2896	3226.24	6182.6769
Cho	Validation_set	1038	SBL_F17	33	Female	36.44	36.94	66.38	52.66	26.51	66.68	81	1327.8736	1364.5636	4406.3044	2773.0756	702.7801	4446.2224	6561
Cho	Validation_set	1039	SBL_F18	34	Female	34.71	30.33	61.04	41.55	26.89	60.58	66.03	1204.7841	919.9089	3725.8816	1726.4025	723.0721	3669.9364	4359.9609
Cho	Validation_set	1040	SBL_F19	35	Female	36.19	33.97	62.95	49.97	27.25	61.31	72.94	1309.7161	1153.9609	3962.7025	2497.0009	742.5625	3758.9161	5320.2436
Cho	Validation_set	1042	SBL_F21	37	Female	40.24	35.66	64.24	45.74	26.97	57.38	76.97	1619.2576	1271.6356	4126.7776	2092.1476	727.3809	3292.4644	5924.3809
Cho	Validation_set	1043	SBL_F22	39	Female	36.07	31.02	61.34	47.45	25.38	62.64	77.27	1301.0449	962.2404	3762.5956	2251.5025	644.1444	3923.7696	5970.6529
Cho	Validation_set	1045	SBL_F24	41	Female	42.92	38.88	65.42	52.48	26.96	66.81	78.73	1842.1264	1511.6544	4279.7764	2754.1504	726.8416	4463.5761	6198.4129
Cho	Validation_set	1046	SBL_F25	42	Female	36.32	35.58	66.91	51.62	26.04	62.59	77.81	1319.1424	1265.9364	4476.9481	2664.6244	678.0816	3917.5081	6054.3961
Cho	Validation_set	1047	SBL_F26	45	Female	38.29	37.62	64.24	54.48	27.81	63.82	84.47	1466.1241	1415.2644	4126.7776	2968.0704	773.3961	4072.9924	7135.1809
Cho	Validation_set	1048	SBL_F27	45	Female	43.35	38.19	68.15	57.18	29.38	64.95	82.72	1879.2225	1458.4761	4644.4225	3269.5524	863.1844	4218.5025	6842.5984
Cho	Validation_set	1049	SBL_F28	46	Female	38.75	40.88	65.6	56.99	29.09	65.35	79.47	1501.5625	1671.1744	4303.36	3247.8601	846.2281	4270.6225	6315.4809
Cho	Validation_set	1050	SBL_F29	46	Female	37.93	40.2	67.28	54.15	29.29	64.55	81.33	1438.6849	1616.04	4526.5984	2932.2225	857.9041	4166.7025	6614.5689
Cho	Validation_set	1051	SBL_F30	46	Female	42.56	38.15	66.31	56.36	33.95	69.17	85.13	1811.3536	1455.4225	4397.0161	3176.4496	1152.6025	4784.4889	7247.1169
Cho	Validation_set	1052	SBL_F31	49	Female	45.2	45.6	70.46	62.09	33.92	69.82	81.5	2043.04	2079.36	4964.6116	3855.1681	1150.5664	4874.8324	6642.25
Cho	Validation_set	1053	SBL_F32	49	Female	37.11	32.65	62.72	50.66	22.73	58.65	70.57	1377.1521	1066.0225	3933.7984	2566.4356	516.6529	3439.8225	4980.1249
Cho	Validation_set	1054	SBL_F33	50	Female	43.85	41.76	68.86	58.5	33.66	64.12	91.32	1922.8225	1743.8976	4741.6996	3422.25	1132.9956	4111.3744	8339.3424
Cho	Validation_set	1056	SBL_F35	51	Female	41.02	42.98	65.66	55.66	30.79	74.56	87.79	1682.6404	1847.2804	4311.2356	3098.0356	948.0241	5559.1936	7707.0841
Cho	Validation_set	1057	SBL_F36	52	Female	45.01	44.35	75.27	68.78	35.75	76.15	87.4	2025.9001	1966.9225	5665.5729	4730.6884	1278.0625	5798.8225	7638.76
Cho	Validation_set	1058	SBL_F37	54	Female	39.17	36.76	70.01	55.22	29.21	71.3	87.85	1534.2889	1351.2976	4901.4001	3049.2484	853.2241	5083.69	7717.6225
Cho	Validation_set	1059	SBL_F38	54	Female	39.14	42.09	69.19	58.13	32.39	65.66	84.93	1531.9396	1771.5681	4787.2561	3379.0969	1049.1121	4311.2356	7213.1049
Cho	Validation_set	1060	SBL_F39	55	Female	47.78	45	73.02	63.61	40.59	76.98	84.7	2282.9284	2025	5331.9204	4046.2321	1647.5481	5925.9204	7174.09
Cho	Validation_set	1061	SBL_F40	56	Female	44.71	43.35	77.12	62.54	32.87	73.28	90.23	1998.9841	1879.2225	5947.4944	3911.2516	1080.4369	5369.9584	8141.4529
Cho	Validation_set	1063	SBL_F42	59	Female	38.68	37.07	69.13	57.3	32.47	71.72	90.97	1496.1424	1374.1849	4778.9569	3283.29	1054.3009	5143.7584	8275.5409
Cho	Validation_set	1064	SBL_F43	61	Female	42.51	42.51	74.99	67.96	38.93	74.35	83.95	1807.1001	1807.1001	5623.5001	4618.5616	1515.5449	5527.9225	7047.6025
Cho	Validation_set	1066	SBL_F45	63	Female	44.31	43.75	74.89	60.2	27.77	71.9	87.83	1963.3761	1914.0625	5608.5121	3624.04	771.1729	5169.61	7714.1089
Cho	Validation_set	1068	SBL_F47	67	Female	45.15	38.97	67.37	77	27.22	57.03	90.14	2038.5225	1518.6609	4538.7169	5929	740.9284	3252.4209	8125.2196
Cho	Validation_set	1069	SBL_F48	70	Female	49.46	50.18	51.39	58.23	31.5	47.28	98.65	2446.2916	2518.0324	2640.9321	3390.7329	992.25	2235.3984	9731.8225
Cho	Validation_set	1071	SBL_F50	74	Female	42.8	44.76	78.44	71.9	43.71	82.53	94.32	1831.84	2003.4576	6152.8336	5169.61	1910.5641	6811.2009	8896.2624
Z-P2	Training_set	1072	1	19	female	24	25	52	32	28	49	58	576	625	2704	1024	784	2401	3364
Z-P2	Training_set	1073	2	16	male	20	24	48	24	20	46	53	400	576	2304	576	400	2116	2809
Z-P2	Training_set	1075	4	13	female	23	25	48	26	19	42	49	529	625	2304	676	361	1764	2401
Z-P2	Training_set	1076	5	18	male	26	28	48	35	26	50	62	676	784	2304	1225	676	2500	3844
Z-P2	Training_set	1077	6	18	female	33	24	54	35	26	46	55	1089	576	2916	1225	676	2116	3025
Z-P2	Training_set	1078	7	19	female	30	35	62	44	33	57	68	900	1225	3844	1936	1089	3249	4624
Z-P2	Training_set	1079	8	19	female	30	26	54	37	25	46	58	900	676	2916	1369	625	2116	3364
Z-P2	Training_set	1080	9	18	female	26	24	52	30	23	39	55	676	576	2704	900	529	1521	3025
Z-P2	Training_set	1083	12	18	female	24	22	50	27	23	39	57	576	484	2500	729	529	1521	3249
Z-P2	Training_set	1084	13	19	male	27	21	50	32	21	46	59	729	441	2500	1024	441	2116	3481
Z-P2	Training_set	1087	16	17	male	20	17	43	27	17	38	43	400	289	1849	729	289	1444	1849
Z-P2	Training_set	1088	17	17	male	20	20	46	27	18	40	51	400	400	2116	729	324	1600	2601
Z-P2	Training_set	1089	19	19	male	24	24	46	29	20	43	52	576	576	2116	841	400	1849	2704
Z-P2	Training_set	1090	20	18	male	26	23	50	30	21	47	58	676	529	2500	900	441	2209	3364
Z-P2	Training_set	1091	21	11	male	22	21	43	26	18	39	45	484	441	1849	676	324	1521	2025
Z-P2	Training_set	1092	26	59	male	44	43	72	54	41	72	80	1936	1849	5184	2916	1681	5184	6400
Z-P2	Training_set	1093	27	57	male	46	45	76	53	42	76	81	2116	2025	5776	2809	1764	5776	6561
Z-P2	Training_set	1094	28	53	male	39	38	67	49	33	64	76	1521	1444	4489	2401	1089	4096	5776
Z-P2	Training_set	1095	29	52	male	42	42	69	51	39	73	79	1764	1764	4761	2601	1521	5329	6241
Z-P2	Training_set	1096	30	55	male	42	38	70	55	44	73	80	1764	1444	4900	3025	1936	5329	6400
Z-P2	Training_set	1100	34	53	male	45	41	70	53	44	72	77	2025	1681	4900	2809	1936	5184	5929
Z-P2	Training_set	1102	36	50	male	39	33	71	49	33	67	75	1521	1089	5041	2401	1089	4489	5625
Z-P2	Training_set	1103	38	53	male	41	34	60	42	39	64	74	1681	1156	3600	1764	1521	4096	5476
Z-P2	Training_set	1104	39	52	male	45	48	75	57	36	69	77	2025	2304	5625	3249	1296	4761	5929
Z-P2	Training_set	1105	40	50	male	43	39	66	47	41	69	75	1849	1521	4356	2209	1681	4761	5625
Z-P2	Training_set	1107	1_A5	22	male	30	18	46	29	26	48	58	900	324	2116	841	676	2304	3364
Z-P2	Training_set	1108	1_A11	27	female	32	31	56	38	27	58	63	1024	961	3136	1444	729	3364	3969
Z-P2	Training_set	1109	1_A12	24	female	39	30	58	40	26	55	67	1521	900	3364	1600	676	3025	4489
Z-P2	Training_set	1110	1_B3	25	male	26	28	51	33	28	52	60	676	784	2601	1089	784	2704	3600
Z-P2	Training_set	1111	1_B4	27	female	27	23	46	32	26	49	60	729	529	2116	1024	676	2401	3600
Z-P2	Training_set	1112	1_B5	20	female	34	27	56	39	28	54	67	1156	729	3136	1521	784	2916	4489
Z-P2	Training_set	1113	1_B6	20	female	27	24	55	32	27	49	61	729	576	3025	1024	729	2401	3721
Z-P2	Training_set	1114	1_B8	29	female	35	31	56	40	30	55	67	1225	961	3136	1600	900	3025	4489
Z-P2	Training_set	1115	1_B9	25	male	30	23	50	32	31	48	61	900	529	2500	1024	961	2304	3721
Z-P2	Training_set	1116	1_B10	20	female	29	20	44	31	22	39	55	841	400	1936	961	484	1521	3025
Z-P2	Training_set	1117	1_B11	28	male	37	27	61	43	24	52	68	1369	729	3721	1849	576	2704	4624
Z-P2	Training_set	1119	1_C1	25	female	34	35	67	43	23	49	62	1156	1225	4489	1849	529	2401	3844
Z-P2	Training_set	1120	1_C3	28	male	27	22	49	34	25	52	60	729	484	2401	1156	625	2704	3600
Z-P2	Training_set	1121	1_C5	30	male	45	38	65	47	34	65	72	2025	1444	4225	2209	1156	4225	5184
Z-P2	Training_set	1123	1_C10	35	male	35	34	63	42	28	56	67	1225	1156	3969	1764	784	3136	4489
Z-P2	Training_set	1125	1_C12	31	female	33	28	62	43	28	54	67	1089	784	3844	1849	784	2916	4489
Z-P2	Training_set	1126	1_D1	31	male	30	27	54	38	21	48	58	900	729	2916	1444	441	2304	3364
Z-P2	Training_set	1127	1_D2	33	female	31	31	60	41	33	61	69	961	961	3600	1681	1089	3721	4761
Z-P2	Training_set	1128	1_D3	30	male	29	26	53	35	27	52	62	841	676	2809	1225	729	2704	3844
Z-P2	Training_set	1129	1_D4	30	female	34	31	61	40	31	59	69	1156	961	3721	1600	961	3481	4761
Z-P2	Training_set	1133	1_D10	36	male	42	41	70	55	36	69	74	1764	1681	4900	3025	1296	4761	5476
Z-P2	Training_set	1135	1_D12	31	female	33	32	57	40	26	51	71	1089	1024	3249	1600	676	2601	5041
Z-P2	Training_set	1137	1_E2	36	male	27	30	60	46	25	56	65	729	900	3600	2116	625	3136	4225
Z-P2	Training_set	1138	1_E3	39	male	31	30	64	45	25	59	68	961	900	4096	2025	625	3481	4624
Z-P2	Training_set	1139	1_E4	35	male	43	35	67	46	38	67	74	1849	1225	4489	2116	1444	4489	5476
Z-P2	Training_set	1140	1_E5	39	female	39	36	69	49	31	63	71	1521	1296	4761	2401	961	3969	5041
Z-P2	Training_set	1141	1_E7	42	male	46	37	69	51	39	68	76	2116	1369	4761	2601	1521	4624	5776
Z-P2	Training_set	1142	1_E8	40	female	33	34	67	45	31	65	69	1089	1156	4489	2025	961	4225	4761
Z-P2	Training_set	1144	1_E10	44	female	34	33	66	46	30	65	79	1156	1089	4356	2116	900	4225	6241
Z-P2	Training_set	1145	1_E11	41	female	48	35	55	36	36	64	73	2304	1225	3025	1296	1296	4096	5329
Z-P2	Training_set	1146	1_E12	40	female	38	33	71	51	36	70	77	1444	1089	5041	2601	1296	4900	5929
Z-P2	Training_set	1147	1_F1	43	female	41	40	78	55	35	68	76	1681	1600	6084	3025	1225	4624	5776
Z-P2	Training_set	1148	1_F2	48	male	40	36	67	50	39	71	79	1600	1296	4489	2500	1521	5041	6241
Z-P2	Training_set	1149	1_F3	47	male	39	36	74	51	31	69	78	1521	1296	5476	2601	961	4761	6084
Z-P2	Training_set	1150	1_F5	41	male	43	40	67	46	39	73	78	1849	1600	4489	2116	1521	5329	6084
Z-P2	Training_set	1151	1_F6	44	female	42	40	73	54	36	65	79	1764	1600	5329	2916	1296	4225	6241
Z-P2	Training_set	1155	1_F10	46	female	41	33	71	53	35	66	79	1681	1089	5041	2809	1225	4356	6241
Z-P2	Training_set	1158	1_G1	41	male	41	40	70	48	31	66	73	1681	1600	4900	2304	961	4356	5329
Z-P2	Training_set	1159	1_G2	53	female	51	47	75	63	36	69	80	2601	2209	5625	3969	1296	4761	6400
Z-P2	Training_set	1160	1_G4	53	female	38	30	69	50	40	67	76	1444	900	4761	2500	1600	4489	5776
Z-P2	Training_set	1162	1_G7	61	male	52	38	85	60	53	87	89	2704	1444	7225	3600	2809	7569	7921
Z-P2	Training_set	1163	1_G8	72	male	58	47	72	55	57	15	89	3364	2209	5184	3025	3249	225	7921
Z-P2	Training_set	1165	1_G10	69	female	47	47	73	51	50	79	81	2209	2209	5329	2601	2500	6241	6561
Z-P2	Training_set	1166	1_G11	61	male	62	58	80	53	42	79	90	3844	3364	6400	2809	1764	6241	8100
Z-P2	Training_set	1168	1_H1	75	male	71	63	87	72	53	85	87	5041	3969	7569	5184	2809	7225	7569
Z-P2	Training_set	1169	1_H2	60	male	49	50	85	73	44	86	87	2401	2500	7225	5329	1936	7396	7569
Z-P2	Training_set	1170	1_H3	63	male	57	46	84	64	44	83	85	3249	2116	7056	4096	1936	6889	7225
Z-P2	Training_set	1171	1_H4	65	female	57	55	84	69	52	86	88	3249	3025	7056	4761	2704	7396	7744
Z-P2	Training_set	1172	1_H5	60	male	53	43	75	58	46	78	85	2809	1849	5625	3364	2116	6084	7225
Z-P2	Training_set	1173	1_H6	68	female	51	50	80	66	48	80	87	2601	2500	6400	4356	2304	6400	7569
Z-P2	Training_set	1174	1_H7	66	female	46	42	77	61	45	72	80	2116	1764	5929	3721	2025	5184	6400
Z-P2	Training_set	1176	1_H9	60	female	47	41	74	59	45	75	85	2209	1681	5476	3481	2025	5625	7225
Z-P2	Training_set	1177	1_H10	61	female	74	57	82	73	61	86	87	5476	3249	6724	5329	3721	7396	7569
Z-P2	Training_set	1178	1_H11	62	female	51	47	77	54	41	72	87	2601	2209	5929	2916	1681	5184	7569
Z-P2	Training_set	1180	2_A3	29.6	male	36	31	58	45	33	61	69	1296	961	3364	2025	1089	3721	4761
Z-P2	Training_set	1181	2_A5	27.4	male	42	40	70	50	39	69	74	1764	1600	4900	2500	1521	4761	5476
Z-P2	Training_set	1183	2_A8	30.5	male	39	37	69	48	39	69	78	1521	1369	4761	2304	1521	4761	6084
Z-P2	Training_set	1185	2_A12	27	female	45	45	69	54	37	66	69	2025	2025	4761	2916	1369	4356	4761
Z-P2	Training_set	1186	2_B1	29	female	29	15	57	40	30	59	65	841	225	3249	1600	900	3481	4225
Z-P2	Training_set	1187	2_B2	22	female	30	38	67	52	31	61	63	900	1444	4489	2704	961	3721	3969
Z-P2	Training_set	1189	2_B5	17	male	37	18	51	33	26	48	52	1369	324	2601	1089	676	2304	2704
Z-P2	Training_set	1190	2_B8	16	male	30	28	54	34	21	45	53	900	784	2916	1156	441	2025	2809
Z-P2	Training_set	1191	2_B9	19	male	34	42	65	45	28	56	59	1156	1764	4225	2025	784	3136	3481
Z-P2	Training_set	1192	2_C1	19	female	36	31	56	42	23	57	60	1296	961	3136	1764	529	3249	3600
Z-P2	Training_set	1194	2_C3	15	female	24	21	49	32	25	43	53	576	441	2401	1024	625	1849	2809
Z-P2	Training_set	1195	2_C4	19	female	38	32	68	46	34	64	62	1444	1024	4624	2116	1156	4096	3844
Z-P2	Training_set	1196	2_C6	18	female	28	24	52	34	27	49	56	784	576	2704	1156	729	2401	3136
Z-P2	Training_set	1197	2_C9	33.7	male	35	36	67	48	34	62	71	1225	1296	4489	2304	1156	3844	5041
Z-P2	Training_set	1198	2_C10	33.7	male	34	28	61	42	29	56	69	1156	784	3721	1764	841	3136	4761
Z-P2	Training_set	1199	2_C11	36.5	male	36	31	65	45	31	61	71	1296	961	4225	2025	961	3721	5041
Z-P2	Training_set	1200	2_D1	38.1	male	35	32	66	47	33	60	73	1225	1024	4356	2209	1089	3600	5329
Z-P2	Training_set	1201	2_D2	32.7	male	32	29	60	40	26	55	64	1024	841	3600	1600	676	3025	4096
Z-P2	Training_set	1202	2_D5	37.4	female	33	34	74	39	24	64	72	1089	1156	5476	1521	576	4096	5184
Z-P2	Training_set	1203	2_D7	36.4	male	36	35	70	50	31	66	74	1296	1225	4900	2500	961	4356	5476
Z-P2	Training_set	1204	2_D8	34.2	male	40	34	64	48	30	67	74	1600	1156	4096	2304	900	4489	5476
Z-P2	Training_set	1205	2_D9	35.7	male	38	35	68	49	31	59	72	1444	1225	4624	2401	961	3481	5184
Z-P2	Training_set	1207	2_D11	37.9	male	43	38	68	53	34	65	73	1849	1444	4624	2809	1156	4225	5329
Z-P2	Training_set	1209	2_E2	41.3	male	35	33	68	50	28	61	71	1225	1089	4624	2500	784	3721	5041
Z-P2	Training_set	1210	2_E4	42.2	male	40	39	74	55	39	77	75	1600	1521	5476	3025	1521	5929	5625
Z-P2	Training_set	1211	2_E8	41.8	male	42	31	84	61	31	83	81	1764	961	7056	3721	961	6889	6561
Z-P2	Training_set	1212	2_F1	42.7	male	78	64	81	68	60	75	74	6084	4096	6561	4624	3600	5625	5476
Z-P2	Training_set	1213	2_F2	44.5	male	43	47	72	47	35	64	74	1849	2209	5184	2209	1225	4096	5476
Z-P2	Training_set	1214	2_F3	41.5	male	35	34	65	48	37	60	72	1225	1156	4225	2304	1369	3600	5184
Z-P2	Training_set	1216	2_F5	50.4	female	44	32	73	52	35	69	76	1936	1024	5329	2704	1225	4761	5776
Z-P2	Training_set	1217	2_F6	50.5	female	45	47	73	55	40	70	82	2025	2209	5329	3025	1600	4900	6724
Z-P2	Training_set	1218	2_F7	50.6	male	49	24	75	72	36	61	74	2401	576	5625	5184	1296	3721	5476
Z-P2	Training_set	1219	2_F8	50.7	male	51	43	77	61	38	66	83	2601	1849	5929	3721	1444	4356	6889
Z-P2	Training_set	1220	2_F9	51.3	male	49	43	76	57	37	69	82	2401	1849	5776	3249	1369	4761	6724
Z-P2	Training_set	1221	2_F12	50.8	male	26	61	92	74	44	97	74	676	3721	8464	5476	1936	9409	5476
Z-P2	Training_set	1223	2_G2	50.8	male	39	35	69	51	35	70	75	1521	1225	4761	2601	1225	4900	5625
Z-P2	Training_set	1226	2_G5	49.8	male	40	38	73	55	38	71	81	1600	1444	5329	3025	1444	5041	6561
Z-P2	Training_set	1227	2_G6	50.5	male	43	37	72	57	34	63	83	1849	1369	5184	3249	1156	3969	6889
Z-P2	Training_set	1228	2_G7	50.6	male	43	32	63	53	25	68	80	1849	1024	3969	2809	625	4624	6400
Z-P2	Training_set	1229	2_G9	61.6	female	49	41	72	55	43	74	83	2401	1681	5184	3025	1849	5476	6889
Z-P2	Training_set	1230	2_G10	61.7	male	48	40	69	55	41	74	81	2304	1600	4761	3025	1681	5476	6561
Z-P2	Training_set	1231	2_G12	62.3	male	43	40	73	55	34	70	79	1849	1600	5329	3025	1156	4900	6241
Z-P2	Training_set	1233	2_H2	61.7	female	48	51	82	67	46	80	86	2304	2601	6724	4489	2116	6400	7396
Z-P2	Training_set	1234	2_H3	63.1	male	55	51	83	65	41	78	87	3025	2601	6889	4225	1681	6084	7569
Z-P2	Training_set	1235	2_H4	61.6	female	52	49	82	70	56	82	90	2704	2401	6724	4900	3136	6724	8100
Z-P2	Training_set	1236	2_H5	62.3	male	45	40	74	54	43	74	79	2025	1600	5476	2916	1849	5476	6241
Z-P2	Training_set	1237	2_H6	62.4	male	57	57	75	63	52	78	81	3249	3249	5625	3969	2704	6084	6561
Z-P2	Training_set	1238	2_H7	59.6	female	55	61	72	42	37	96	94	3025	3721	5184	1764	1369	9216	8836
Z-P2	Training_set	1239	2_H8	60	male	43	50	77	55	55	70	85	1849	2500	5929	3025	3025	4900	7225
Z-P2	Training_set	1240	2_H9	61.5	female	56	44	78	57	40	77	81	3136	1936	6084	3249	1600	5929	6561
Z-P2	Training_set	1243	3_A1	18	male	23	20	44	28	22	46	53	529	400	1936	784	484	2116	2809
Z-P2	Training_set	1244	3_A2	15	male	24	21	40	23	21	41	49	576	441	1600	529	441	1681	2401
Z-P2	Training_set	1245	3_A3	19	female	27	23	45	29	25	46	56	729	529	2025	841	625	2116	3136
Z-P2	Training_set	1247	3_A5	11	male	20	16	31	20	19	38	44	400	256	961	400	361	1444	1936
Z-P2	Training_set	1248	3_A6	19	female	25	15	36	21	16	38	45	625	225	1296	441	256	1444	2025
Z-P2	Training_set	1250	3_A8	19	female	33	25	49	30	28	49	56	1089	625	2401	900	784	2401	3136
Z-P2	Training_set	1251	3_A9	15	female	24	27	56	29	12	42	50	576	729	3136	841	144	1764	2500
Z-P2	Training_set	1252	3_A10	19	male	28	24	49	36	32	58	66	784	576	2401	1296	1024	3364	4356
Z-P2	Training_set	1253	3_A11	18	female	26	20	44	29	23	47	56	676	400	1936	841	529	2209	3136
Z-P2	Training_set	1256	3_B3	19	female	30	28	56	34	26	51	63	900	784	3136	1156	676	2601	3969
Z-P2	Training_set	1257	3_B4	19	female	31	28	49	36	23	49	61	961	784	2401	1296	529	2401	3721
Z-P2	Training_set	1258	3_B5	26	female	31	28	57	41	29	56	67	961	784	3249	1681	841	3136	4489
Z-P2	Training_set	1259	3_B7	22	female	31	25	57	36	24	53	63	961	625	3249	1296	576	2809	3969
Z-P2	Training_set	1261	3_B9	29	female	38	35	66	50	35	64	76	1444	1225	4356	2500	1225	4096	5776
Z-P2	Training_set	1262	3_B10	24	male	30	29	60	38	27	54	68	900	841	3600	1444	729	2916	4624
Z-P2	Training_set	1264	3_C1	38.7	male	32	30	66	42	29	60	73	1024	900	4356	1764	841	3600	5329
Z-P2	Training_set	1265	3_C2	38.9	male	32	29	62	42	32	62	73	1024	841	3844	1764	1024	3844	5329
Z-P2	Training_set	1266	3_C3	39.5	male	39	33	66	43	39	66	73	1521	1089	4356	1849	1521	4356	5329
Z-P2	Training_set	1267	3_C4	40.3	male	37	30	64	43	31	56	69	1369	900	4096	1849	961	3136	4761
Z-P2	Training_set	1268	3_C5	38.9	male	30	38	70	45	31	62	75	900	1444	4900	2025	961	3844	5625
Z-P2	Training_set	1269	3	39.7	male	39	33	64	47	36	68	76	1521	1089	4096	2209	1296	4624	5776
Z-P2	Training_set	1270	3_C7	39.5	male	37	36	67	45	32	65	76	1369	1296	4489	2025	1024	4225	5776
Z-P2	Training_set	1271	3_C8	39.8	male	40	33	58	39	35	53	68	1600	1089	3364	1521	1225	2809	4624
Z-P2	Training_set	1272	3_C9	39.3	male	35	37	63	46	37	66	73	1225	1369	3969	2116	1369	4356	5329
Z-P2	Training_set	1275	3_C12	41.2	male	38	35	70	48	31	62	73	1444	1225	4900	2304	961	3844	5329
Z-P2	Training_set	1276	3_D2	31	female	37	32	62	46	30	58	71	1369	1024	3844	2116	900	3364	5041
Z-P2	Training_set	1277	3_D3	32	female	33	27	60	40	27	56	68	1089	729	3600	1600	729	3136	4624
Z-P2	Training_set	1279	3_D5	30	female	34	28	62	43	27	58	69	1156	784	3844	1849	729	3364	4761
Z-P2	Training_set	1280	3_D6	31	female	36	32	63	46	29	58	70	1296	1024	3969	2116	841	3364	4900
Z-P2	Training_set	1281	3_F6	55.7	male	44	36	73	53	42	73	82	1936	1296	5329	2809	1764	5329	6724
Z-P2	Training_set	1282	3_F7	55.1	female	41	35	71	55	38	70	82	1681	1225	5041	3025	1444	4900	6724
Z-P2	Training_set	1283	3_F11	55.6	female	47	41	71	50	44	72	82	2209	1681	5041	2500	1936	5184	6724
Z-P2	Training_set	1285	3_G4	56.1	female	53	41	69	53	51	78	80	2809	1681	4761	2809	2601	6084	6400
Z-P2	Training_set	1286	3_G7	74.3	female	56	47	71	62	49	76	82	3136	2209	5041	3844	2401	5776	6724
Z-P2	Training_set	1288	3_G10	74.7	female	50	48	75	58	50	79	88	2500	2304	5625	3364	2500	6241	7744
Z-P2	Training_set	1289	3_G11	74.8	male	50	38	65	49	47	79	83	2500	1444	4225	2401	2209	6241	6889
Z-P2	Training_set	1292	3_H6	72	male	53	42	68	53	48	81	84	2809	1764	4624	2809	2304	6561	7056
Z-P2	Training_set	1293	3_H12	69.9	male	48	42	71	56	52	81	86	2304	1764	5041	3136	2704	6561	7396
Z-P2	Training_set	1298	4_A11	56.8	female	42	24	62	41	36	63	78	1764	576	3844	1681	1296	3969	6084
Z-P2	Training_set	1299	4_A12	61.2	male	38	33	61	44	38	68	79	1444	1089	3721	1936	1444	4624	6241
Z-P2	Training_set	1300	4_B1	18	female	33	25	55	33	24	53	65	1089	625	3025	1089	576	2809	4225
Z-P2	Training_set	1301	4_B2	18	male	28	22	49	34	23	49	60	784	484	2401	1156	529	2401	3600
Z-P2	Training_set	1302	4_B12	61.6	male	47	40	72	54	43	75	83	2209	1600	5184	2916	1849	5625	6889
Z-P2	Training_set	1303	4_C1	18	female	25	22	47	29	24	50	55	625	484	2209	841	576	2500	3025
Z-P2	Training_set	1304	4_C3	45	male	45	27	60	39	32	68	77	2025	729	3600	1521	1024	4624	5929
Z-P2	Training_set	1305	4_C4	48.1	male	42	40	67	50	38	70	75	1764	1600	4489	2500	1444	4900	5625
Z-P2	Training_set	1308	4_C7	50.4	male	40	29	63	47	34	63	78	1600	841	3969	2209	1156	3969	6084
Z-P2	Training_set	1309	4_C8	54.9	female	34	36	61	40	30	63	71	1156	1296	3721	1600	900	3969	5041
Z-P2	Training_set	1310	4_C9	56.3	female	44	39	67	54	41	74	81	1936	1521	4489	2916	1681	5476	6561
Z-P2	Training_set	1311	4_C10	56.5	female	41	35	69	53	39	75	83	1681	1225	4761	2809	1521	5625	6889
Z-P2	Training_set	1312	4_C12	60.8	male	42	36	67	48	38	71	80	1764	1296	4489	2304	1444	5041	6400
Z-P2	Training_set	1313	4_D1	17	female	30	24	53	35	24	50	61	900	576	2809	1225	576	2500	3721
Z-P2	Training_set	1314	4_D2	15	female	23	18	44	30	21	42	51	529	324	1936	900	441	1764	2601
Z-P2	Training_set	1315	4_D3	44.7	male	37	34	61	43	33	65	74	1369	1156	3721	1849	1089	4225	5476
Z-P2	Training_set	1317	4_D5	45.6	male	39	30	64	50	38	69	76	1521	900	4096	2500	1444	4761	5776
Z-P2	Training_set	1318	4_D6	45.8	male	38	30	64	44	32	67	75	1444	900	4096	1936	1024	4489	5625
Z-P2	Training_set	1320	4_D8	54.1	male	38	32	70	46	38	72	82	1444	1024	4900	2116	1444	5184	6724
Z-P2	Training_set	1321	4_D9	55.8	male	41	36	65	51	38	73	81	1681	1296	4225	2601	1444	5329	6561
Z-P2	Training_set	1322	4_D10	55.9	female	46	39	71	54	41	72	82	2116	1521	5041	2916	1681	5184	6724
Z-P2	Training_set	1323	4_D12	71.7	female	49	43	72	56	50	78	86	2401	1849	5184	3136	2500	6084	7396
Z-P2	Training_set	1324	4_E1	13	male	22	19	37	25	22	38	47	484	361	1369	625	484	1444	2209
Z-P2	Training_set	1325	4_E5	45.7	male	38	32	68	54	32	66	81	1444	1024	4624	2916	1024	4356	6561
Z-P2	Training_set	1327	4_F9	58.1	male	46	38	73	55	40	72	83	2116	1444	5329	3025	1600	5184	6889
Z-P2	Training_set	1328	4_F12	72.9	female	42	40	65	60	44	76	80	1764	1600	4225	3600	1936	5776	6400
Z-P2	Training_set	1329	4_G1	71.7	female	45	38	65	46	41	70	79	2025	1444	4225	2116	1681	4900	6241
Z-P2	Training_set	1330	5_B3	12	male	19	15	41	24	16	39	46	361	225	1681	576	256	1521	2116
Z-P2	Training_set	1331	5_B4	15	male	26	20	43	27	22	42	53	676	400	1849	729	484	1764	2809
Z-P2	Training_set	1333	5_B8	15	male	19	17	40	26	17	41	49	361	289	1600	676	289	1681	2401
Z-P2	Training_set	1334	5_B11	31	male	33	25	55	35	29	52	64	1089	625	3025	1225	841	2704	4096
Z-P2	Training_set	1335	5_B12	32	male	40	31	50	41	30	65	72	1600	961	2500	1681	900	4225	5184
Z-P2	Training_set	1336	5_C1	24	male	26	24	52	31	24	45	66	676	576	2704	961	576	2025	4356
Z-P2	Training_set	1337	5_C2	29	male	33	25	53	32	26	53	65	1089	625	2809	1024	676	2809	4225
Z-P2	Training_set	1338	5_C3	25	female	31	23	49	33	29	50	59	961	529	2401	1089	841	2500	3481
Z-P2	Training_set	1339	5_C4	21	female	29	22	40	31	26	50	54	841	484	1600	961	676	2500	2916
Z-P2	Training_set	1342	5_C7	22	male	27	19	47	29	22	42	57	729	361	2209	841	484	1764	3249
Z-P2	Training_set	1344	5_C9	20	female	26	14	41	24	18	40	53	676	196	1681	576	324	1600	2809
Z-P2	Training_set	1345	5_C10	25	male	26	24	43	30	23	48	59	676	576	1849	900	529	2304	3481
Z-P2	Training_set	1347	5_C12	25	male	25	22	35	25	27	45	55	625	484	1225	625	729	2025	3025
Z-P2	Training_set	1350	5_D3	34	male	35	30	54	35	37	61	71	1225	900	2916	1225	1369	3721	5041
Z-P2	Training_set	1351	5_D4	30	female	30	24	50	34	31	52	63	900	576	2500	1156	961	2704	3969
Z-P2	Training_set	1355	5_G7	66	male	48	41	72	55	48	73	82	2304	1681	5184	3025	2304	5329	6724
Z-P2	Training_set	1357	8_H2	69.9	male	44	41	74	61	49	79	87	1936	1681	5476	3721	2401	6241	7569
Z-P2	Training_set	1358	8_H3	66.7	male	49	39	70	56	46	79	85	2401	1521	4900	3136	2116	6241	7225
Z-P2	Training_set	1359	8_H4	69.5	male	50	46	71	57	44	74	87	2500	2116	5041	3249	1936	5476	7569
Z-P2	Training_set	1360	8_H5	69.8	male	48	43	72	56	44	76	86	2304	1849	5184	3136	1936	5776	7396
Z-P2	Training_set	1361	8_H6	68	male	47	46	71	59	46	78	86	2209	2116	5041	3481	2116	6084	7396
Z-P2	Training_set	1362	8_H7	69.9	male	51	48	77	58	47	77	86	2601	2304	5929	3364	2209	5929	7396
Z-P2	Training_set	1366	8_H11	2	male	14	10	25	13	8	22	26	196	100	625	169	64	484	676
Z-P2	Training_set	1369	9_A5	3	female	18	17	31	19	13	30	34	324	289	961	361	169	900	1156
Z-P2	Training_set	1370	9_A6	2	female	18	11	30	17	7	26	35	324	121	900	289	49	676	1225
Z-P2	Training_set	1371	9_A8	2	female	14	12	32	14	10	28	32	196	144	1024	196	100	784	1024
Z-P2	Validation_set	1372	1_A2	19	female	30	27	52	34	19	48	63	900	729	2704	1156	361	2304	3969
Z-P2	Validation_set	1374	1_A6	27	male	35	29	55	29	23	57	62	1225	841	3025	841	529	3249	3844
Z-P2	Validation_set	1376	1_A8	28	female	28	23	58	39	21	43	56	784	529	3364	1521	441	1849	3136
Z-P2	Validation_set	1377	1_A9	28	male	35	22	45	28	28	48	62	1225	484	2025	784	784	2304	3844
Z-P2	Validation_set	1381	1_B7	22	male	27	20	39	25	27	46	57	729	400	1521	625	729	2116	3249
Z-P2	Validation_set	1382	1_C2	26	male	28	23	61	32	19	49	63	784	529	3721	1024	361	2401	3969
Z-P2	Validation_set	1383	1_C4	32	female	31	25	60	42	26	58	72	961	625	3600	1764	676	3364	5184
Z-P2	Validation_set	1385	1_C8	39	male	47	36	57	40	40	67	73	2209	1296	3249	1600	1600	4489	5329
Z-P2	Validation_set	1386	1_C9	35	female	31	26	49	34	31	56	61	961	676	2401	1156	961	3136	3721
Z-P2	Validation_set	1387	1_D6	35	male	34	30	68	44	26	60	77	1156	900	4624	1936	676	3600	5929
Z-P2	Validation_set	1389	1_F4	44	female	34	27	53	35	32	55	66	1156	729	2809	1225	1024	3025	4356
Z-P2	Validation_set	1390	2_A4	22.3	female	28	24	48	33	24	49	58	784	576	2304	1089	576	2401	3364
Z-P2	Validation_set	1391	2_A6	30.3	male	30	23	57	37	25	55	68	900	529	3249	1369	625	3025	4624
Z-P2	Validation_set	1392	2_A10	27	female	41	33	64	48	26	61	65	1681	1089	4096	2304	676	3721	4225
Z-P2	Validation_set	1393	2_A11	26	female	26	29	56	38	23	51	61	676	841	3136	1444	529	2601	3721
Z-P2	Validation_set	1395	2_B6	17	female	24	23	47	43	33	52	59	576	529	2209	1849	1089	2704	3481
Z-P2	Validation_set	1396	2_B7	14	male	19	11	47	32	23	40	46	361	121	2209	1024	529	1600	2116
Z-P2	Validation_set	1397	2_B10	19	male	29	23	42	31	28	50	59	841	529	1764	961	784	2500	3481
Z-P2	Validation_set	1398	2_B11	18	male	21	18	45	26	16	40	51	441	324	2025	676	256	1600	2601
Z-P2	Validation_set	1399	2_B12	19	female	18	22	51	36	17	54	64	324	484	2601	1296	289	2916	4096
Z-P2	Validation_set	1400	2_C5	18	female	13	14	50	26	18	31	46	169	196	2500	676	324	961	2116
Z-P2	Validation_set	1402	2_C8	19	female	15	19	49	30	24	45	47	225	361	2401	900	576	2025	2209
Z-P2	Validation_set	1403	2_C12	37.2	female	26	25	59	37	28	59	70	676	625	3481	1369	784	3481	4900
Z-P2	Validation_set	1404	2_D4	35.8	male	31	40	70	55	38	64	80	961	1600	4900	3025	1444	4096	6400
Z-P2	Validation_set	1405	2_D6	38.2	male	38	29	69	52	32	73	81	1444	841	4761	2704	1024	5329	6561
Z-P2	Validation_set	1406	2_D12	35	female	34	34	67	40	29	55	69	1156	1156	4489	1600	841	3025	4761
Z-P2	Validation_set	1407	2_E7	39.5	male	45	43	75	44	47	67	83	2025	1849	5625	1936	2209	4489	6889
Z-P2	Validation_set	1410	2_E11	40.8	male	45	38	70	47	36	68	74	2025	1444	4900	2209	1296	4624	5476
Z-P2	Validation_set	1411	2_E12	37.7	male	31	20	55	37	30	58	69	961	400	3025	1369	900	3364	4761
Z-P2	Validation_set	1412	2_F11	51.4	female	41	38	68	49	38	70	78	1681	1444	4624	2401	1444	4900	6084
Z-P2	Validation_set	1413	2_G11	62.1	female	46	37	71	52	38	77	81	2116	1369	5041	2704	1444	5929	6561
Z-P2	Validation_set	1417	3_D1	33	female	31	29	65	43	31	63	74	961	841	4225	1849	961	3969	5476
Z-P2	Validation_set	1418	3_E12	50	female	34	23	56	41	38	65	73	1156	529	3136	1681	1444	4225	5329
Z-P2	Validation_set	1419	3_F1	55	female	39	29	60	41	41	69	79	1521	841	3600	1681	1681	4761	6241
Z-P2	Validation_set	1420	3_F10	55.5	female	46	35	63	48	4	71	78	2116	1225	3969	2304	16	5041	6084
Z-P2	Validation_set	1421	3_G5	55.9	female	42	40	63	49	46	73	78	1764	1600	3969	2401	2116	5329	6084
Z-P2	Validation_set	1422	3_G6	56.7	male	52	35	68	50	43	72	77	2704	1225	4624	2500	1849	5184	5929
Z-P2	Validation_set	1424	3_H1	70.8	female	54	45	72	56	48	81	85	2916	2025	5184	3136	2304	6561	7225
Z-P2	Validation_set	1425	3_H2	72.7	female	53	40	69	56	49	82	85	2809	1600	4761	3136	2401	6724	7225
Z-P2	Validation_set	1426	3_H3	72.7	male	45	40	62	50	43	76	81	2025	1600	3844	2500	1849	5776	6561
Z-P2	Validation_set	1427	3_H5	72.1	male	58	40	67	50	49	81	84	3364	1600	4489	2500	2401	6561	7056
Z-P2	Validation_set	1429	3_H8	71.8	female	48	36	65	50	43	72	80	2304	1296	4225	2500	1849	5184	6400
Z-P2	Validation_set	1430	3_H9	69.6	male	42	42	69	57	47	73	83	1764	1764	4761	3249	2209	5329	6889
Z-P2	Validation_set	1431	3_H10	75.2	female	51	38	63	47	45	74	80	2601	1444	3969	2209	2025	5476	6400
Z-P2	Validation_set	1432	4_E2	18	female	23	23	41	28	21	43	52	529	529	1681	784	441	1849	2704
Z-P2	Validation_set	1434	4_E4	45.5	male	45	40	64	49	36	70	77	2025	1600	4096	2401	1296	4900	5929
Z-P2	Validation_set	1435	4_E6	45.7	male	36	31	64	43	32	68	77	1296	961	4096	1849	1024	4624	5929
Z-P2	Validation_set	1436	4_E7	52.6	female	40	37	63	47	37	65	76	1600	1369	3969	2209	1369	4225	5776
Z-P2	Validation_set	1437	4_E9	54.5	male	48	42	72	55	46	78	83	2304	1764	5184	3025	2116	6084	6889
Z-P2	Validation_set	1438	4_E10	55.8	female	40	34	70	49	33	63	77	1600	1156	4900	2401	1089	3969	5929
Z-P2	Validation_set	1444	4_F4	44.8	male	38	30	70	50	36	65	73	1444	900	4900	2500	1296	4225	5329
Z-P2	Validation_set	1447	4_F10	56.9	female	39	37	67	51	37	73	79	1521	1369	4489	2601	1369	5329	6241
Z-P2	Validation_set	1449	4_G2	72.6	female	40	33	68	51	38	72	82	1600	1089	4624	2601	1444	5184	6724
Z-P2	Validation_set	1451	4_G4	74.1	male	58	52	78	64	55	86	92	3364	2704	6084	4096	3025	7396	8464
Z-P2	Validation_set	1452	4_G5	73	male	40	35	73	58	47	83	87	1600	1225	5329	3364	2209	6889	7569
Z-P2	Validation_set	1455	4_G8	74.2	female	51	43	75	58	49	78	87	2601	1849	5625	3364	2401	6084	7569
Z-P2	Validation_set	1456	4_G9	74.8	female	43	37	69	53	45	78	84	1849	1369	4761	2809	2025	6084	7056
Z-P2	Validation_set	1457	4_G11	72	male	49	40	71	54	48	78	83	2401	1600	5041	2916	2304	6084	6889
Z-P2	Validation_set	1464	5_A3	19	female	25	22	49	34	24	48	57	625	484	2401	1156	576	2304	3249
Z-P2	Validation_set	1466	5_A6	19	female	30	26	51	36	26	54	61	900	676	2601	1296	676	2916	3721
Z-P2	Validation_set	1468	5_A8	18	female	23	24	50	25	21	55	56	529	576	2500	625	441	3025	3136
Z-P2	Validation_set	1469	5_A9	19	female	28	23	50	31	20	48	57	784	529	2500	961	400	2304	3249
Z-P2	Validation_set	1470	5_A10	19	female	31	22	52	38	24	53	65	961	484	2704	1444	576	2809	4225
Z-P2	Validation_set	1472	5_A12	18	female	22	15	38	22	19	42	52	484	225	1444	484	361	1764	2704
Z-P2	Validation_set	1473	5_B2	17	female	22	20	41	27	18	39	51	484	400	1681	729	324	1521	2601
Z-P2	Validation_set	1474	5_B6	19	male	25	23	41	26	20	47	55	625	529	1681	676	400	2209	3025
Z-P2	Validation_set	1476	5_B9	19	female	26	17	40	26	22	42	53	676	289	1600	676	484	1764	2809
Z-P2	Validation_set	1477	5_B10	14	female	24	21	43	27	24	46	53	576	441	1849	729	576	2116	2809
Z-P2	Validation_set	1478	5_D7	34	female	30	18	52	34	24	48	61	900	324	2704	1156	576	2304	3721
Z-P2	Validation_set	1479	5_D10	25	female	30	22	46	33	28	51	62	900	484	2116	1089	784	2601	3844
Z-P2	Validation_set	1480	5_D11	32	male	29	25	55	40	29	51	65	841	625	3025	1600	841	2601	4225
Z-P2	Validation_set	1481	5_E8	41	male	37	29	55	41	37	65	75	1369	841	3025	1681	1369	4225	5625
Z-P2	Validation_set	1482	5_E9	44	male	41	32	57	42	38	72	76	1681	1024	3249	1764	1444	5184	5776
Z-P2	Validation_set	1483	5_E11	41	male	34	29	53	37	33	60	68	1156	841	2809	1369	1089	3600	4624
Z-P2	Validation_set	1484	5_F1	41	male	35	23	54	37	34	58	68	1225	529	2916	1369	1156	3364	4624
Z-P2	Validation_set	1488	5_G4	63	male	38	32	67	51	41	74	85	1444	1024	4489	2601	1681	5476	7225
Z-P2	Validation_set	1489	5_G5	62	male	48	46	71	52	46	76	85	2304	2116	5041	2704	2116	5776	7225
Z-P2	Validation_set	1490	9_A2	3	male	16	16	31	19	12	28	36	256	256	961	361	144	784	1296
Z-P2	Validation_set	1491	9_A9	2	female	11	10	29	18	10	24	30	121	100	841	324	100	576	900
Baekert	Training_set	766	ND	68	ND	52	47	84	74	54	74	89	2704	2209	7056	5476	2916	5476	7921
Baekert	Training_set	767	ND	37	ND	34	33	70	50	33	58	74	1156	1089	4900	2500	1089	3364	5476
Baekert	Training_set	768	ND	21	ND	31	23	49	35	20	56	59	961	529	2401	1225	400	3136	3481
Baekert	Training_set	769	ND	67	ND	40	37	80	67	44	73	87	1600	1369	6400	4489	1936	5329	7569
Baekert	Training_set	770	ND	31.75	ND	32	29	67	44	27	51	73	1024	841	4489	1936	729	2601	5329
Baekert	Training_set	771	ND	1.67	ND	12	12	30	17	8	23	29	144	144	900	289	64	529	841
Baekert	Training_set	775	ND	42.75	ND	38	34	73	54	38	63	79	1444	1156	5329	2916	1444	3969	6241
Baekert	Training_set	776	ND	34	ND	39	29	66	48	28	58	71	1521	841	4356	2304	784	3364	5041
Baekert	Training_set	778	ND	49	ND	41	34	77	62	39	66	82	1681	1156	5929	3844	1521	4356	6724
Baekert	Training_set	779	ND	30	ND	30	24	63	47	26	52	68	900	576	3969	2209	676	2704	4624
Baekert	Training_set	781	ND	48	ND	52	42	78	64	44	66	77	2704	1764	6084	4096	1936	4356	5929
Baekert	Training_set	782	ND	73	ND	47	41	74	62	40	76	84	2209	1681	5476	3844	1600	5776	7056
Baekert	Training_set	783	ND	22.42	ND	26	21	57	39	23	47	62	676	441	3249	1521	529	2209	3844
Baekert	Training_set	784	ND	21	ND	28	24	55	38	23	47	60	784	576	3025	1444	529	2209	3600
Baekert	Training_set	785	ND	64	ND	46	38	80	62	48	73	85	2116	1444	6400	3844	2304	5329	7225
Baekert	Training_set	786	ND	49	ND	44	42	80	62	44	70	85	1936	1764	6400	3844	1936	4900	7225
Baekert	Training_set	787	ND	75.75	ND	42	42	83	66	44	72	85	1764	1764	6889	4356	1936	5184	7225
Baekert	Training_set	789	ND	31.75	ND	32	31	70	50	34	59	74	1024	961	4900	2500	1156	3481	5476
Baekert	Training_set	791	ND	47	ND	40	37	75	59	38	68	81	1600	1369	5625	3481	1444	4624	6561
Baekert	Training_set	792	ND	17.25	ND	23	21	51	36	21	42	54	529	441	2601	1296	441	1764	2916
Baekert	Training_set	793	ND	48.5	ND	39	36	75	58	40	66	83	1521	1296	5625	3364	1600	4356	6889
Baekert	Training_set	794	ND	85	ND	56	51	86	73	58	83	92	3136	2601	7396	5329	3364	6889	8464
Baekert	Training_set	795	ND	1.92	ND	12	11	29	16	10	22	26	144	121	841	256	100	484	676
Baekert	Training_set	796	ND	76	ND	47	38	70	58	49	74	86	2209	1444	4900	3364	2401	5476	7396
Baekert	Training_set	797	ND	80.08	ND	51	45	86	75	54	81	92	2601	2025	7396	5625	2916	6561	8464
Baekert	Training_set	798	ND	32.17	ND	30	25	69	48	25	53	48	900	625	4761	2304	625	2809	2304
Baekert	Training_set	799	ND	62.5	ND	49	42	83	63	48	76	86	2401	1764	6889	3969	2304	5776	7396
Baekert	Training_set	800	ND	30	ND	26	23	62	43	27	49	69	676	529	3844	1849	729	2401	4761
Baekert	Training_set	801	ND	66	ND	46	43	84	66	55	77	87	2116	1849	7056	4356	3025	5929	7569
Baekert	Training_set	802	ND	22	ND	29	24	59	41	26	48	65	841	576	3481	1681	676	2304	4225
Baekert	Training_set	805	ND	24.67	ND	24	20	60	40	26	49	73	576	400	3600	1600	676	2401	5329
Baekert	Training_set	807	ND	64	ND	48	38	80	65	50	76	87	2304	1444	6400	4225	2500	5776	7569
Baekert	Training_set	808	ND	2.33	ND	11	12	32	20	11	25	30	121	144	1024	400	121	625	900
Baekert	Training_set	809	ND	38	ND	41	33	75	57	37	62	78	1681	1089	5625	3249	1369	3844	6084
Baekert	Training_set	810	ND	84	ND	46	49	80	65	46	79	84	2116	2401	6400	4225	2116	6241	7056
Baekert	Training_set	811	ND	41.5	ND	41	34	74	56	40	63	77	1681	1156	5476	3136	1600	3969	5929
Baekert	Training_set	812	ND	10	ND	20	18	50	33	20	36	51	400	324	2500	1089	400	1296	2601
Baekert	Training_set	813	ND	59	ND	46	43	81	71	46	72	85	2116	1849	6561	5041	2116	5184	7225
Baekert	Training_set	814	ND	56	ND	42	37	78	66	48	76	85	1764	1369	6084	4356	2304	5776	7225
Baekert	Training_set	815	ND	39	ND	37	31	73	56	35	63	78	1369	961	5329	3136	1225	3969	6084
Baekert	Training_set	816	ND	62	ND	53	43	75	57	46	76	86	2809	1849	5625	3249	2116	5776	7396
Baekert	Training_set	819	ND	84	ND	74	56	87	75	53	86	89	5476	3136	7569	5625	2809	7396	7921
Baekert	Training_set	820	ND	43.92	ND	41	34	76	55	33	67	83	1681	1156	5776	3025	1089	4489	6889
Baekert	Training_set	823	ND	39	ND	38	33	77	59	38	66	81	1444	1089	5929	3481	1444	4356	6561
Baekert	Training_set	825	ND	42.25	ND	36	35	75	57	36	65	80	1296	1225	5625	3249	1296	4225	6400
Baekert	Training_set	826	ND	32	ND	31	29	65	47	21	48	48	961	841	4225	2209	441	2304	2304
Baekert	Training_set	827	ND	18	ND	25	22	57	40	24	47	58	625	484	3249	1600	576	2209	3364
Baekert	Training_set	828	ND	54	ND	45	41	79	63	46	71	86	2025	1681	6241	3969	2116	5041	7396
Baekert	Training_set	830	ND	89	ND	64	59	91	77	64	86	91	4096	3481	8281	5929	4096	7396	8281
Baekert	Training_set	831	ND	80.5	ND	44	42	82	66	48	73	89	1936	1764	6724	4356	2304	5329	7921
Baekert	Training_set	832	ND	39	ND	31	28	66	47	29	62	69	961	784	4356	2209	841	3844	4761
Baekert	Training_set	833	ND	15.42	ND	20	18	49	31	19	38	53	400	324	2401	961	361	1444	2809
Baekert	Training_set	834	ND	55	ND	44	43	78	64	44	69	84	1936	1849	6084	4096	1936	4761	7056
Baekert	Training_set	836	ND	33.25	ND	32	30	68	49	31	57	71	1024	900	4624	2401	961	3249	5041
Baekert	Training_set	837	ND	26	ND	29	27	62	43	28	50	68	841	729	3844	1849	784	2500	4624
Baekert	Training_set	839	ND	31.08	ND	30	28	65	44	30	53	72	900	784	4225	1936	900	2809	5184
Baekert	Training_set	841	ND	34	ND	32	31	71	54	32	61	77	1024	961	5041	2916	1024	3721	5929
Baekert	Training_set	845	ND	32	ND	24	24	63	44	29	52	69	576	576	3969	1936	841	2704	4761
Baekert	Training_set	847	ND	35	ND	38	29	74	53	33	61	76	1444	841	5476	2809	1089	3721	5776
Baekert	Training_set	849	ND	13.58	ND	17	14	41	25	14	35	48	289	196	1681	625	196	1225	2304
Baekert	Training_set	850	ND	36	ND	42	40	75	57	41	66	79	1764	1600	5625	3249	1681	4356	6241
Baekert	Training_set	852	ND	50	ND	39	34	67	52	32	67	75	1521	1156	4489	2704	1024	4489	5625
Baekert	Training_set	853	ND	77.58	ND	51	47	86	68	41	77	90	2601	2209	7396	4624	1681	5929	8100
Baekert	Training_set	857	ND	22	ND	29	28	61	43	26	48	63	841	784	3721	1849	676	2304	3969
Baekert	Training_set	858	ND	48	ND	41	36	75	59	40	67	79	1681	1296	5625	3481	1600	4489	6241
Baekert	Training_set	859	ND	26.5	ND	30	27	64	43	26	51	69	900	729	4096	1849	676	2601	4761
Baekert	Training_set	860	ND	59	ND	47	51	79	62	47	74	89	2209	2601	6241	3844	2209	5476	7921
Baekert	Training_set	861	ND	29.08	ND	32	31	69	45	30	56	62	1024	961	4761	2025	900	3136	3844
Baekert	Training_set	864	ND	68	ND	53	49	87	77	55	82	91	2809	2401	7569	5929	3025	6724	8281
Baekert	Training_set	865	ND	43.5	ND	35	31	72	51	34	60	74	1225	961	5184	2601	1156	3600	5476
Baekert	Training_set	867	ND	79.33	ND	60	53	88	79	59	87	91	3600	2809	7744	6241	3481	7569	8281
Baekert	Training_set	869	ND	29	ND	28	26	61	44	27	51	66	784	676	3721	1936	729	2601	4356
Baekert	Training_set	871	ND	47	ND	43	40	80	62	40	71	82	1849	1600	6400	3844	1600	5041	6724
Baekert	Training_set	872	ND	57	ND	55	42	77	71	42	79	84	3025	1764	5929	5041	1764	6241	7056
Baekert	Training_set	873	ND	40.08	ND	31	29	68	50	33	61	75	961	841	4624	2500	1089	3721	5625
Baekert	Training_set	874	ND	1.9	ND	12	14	32	18	9	23	31	144	196	1024	324	81	529	961
Baekert	Training_set	875	ND	36	ND	36	34	67	52	34	59	73	1296	1156	4489	2704	1156	3481	5329
Baekert	Training_set	877	ND	62.92	ND	42	41	78	61	48	67	84	1764	1681	6084	3721	2304	4489	7056
Baekert	Training_set	879	ND	6	ND	18	18	44	30	18	35	47	324	324	1936	900	324	1225	2209
Baekert	Training_set	880	ND	13	ND	18	17	50	30	18	34	49	324	289	2500	900	324	1156	2401
Baekert	Training_set	881	ND	43.42	ND	34	35	73	53	36	62	80	1156	1225	5329	2809	1296	3844	6400
Baekert	Training_set	883	ND	22.42	ND	26	21	55	40	23	49	63	676	441	3025	1600	529	2401	3969
Baekert	Training_set	884	ND	41	ND	36	33	73	55	37	60	79	1296	1089	5329	3025	1369	3600	6241
Baekert	Training_set	885	ND	47	ND	44	46	75	60	45	64	83	1936	2116	5625	3600	2025	4096	6889
Baekert	Training_set	887	ND	18.17	ND	25	22	60	38	24	46	60	625	484	3600	1444	576	2116	3600
Baekert	Training_set	888	ND	27	ND	28	29	59	37	20	54	62	784	841	3481	1369	400	2916	3844
Baekert	Training_set	890	ND	0.25	ND	6	7	17	9	5	13	17	36	49	289	81	25	169	289
Baekert	Training_set	891	ND	45	ND	40	36	74	61	43	67	83	1600	1296	5476	3721	1849	4489	6889
Baekert	Training_set	892	ND	53	ND	34	30	74	57	36	62	79	1156	900	5476	3249	1296	3844	6241
Baekert	Training_set	893	ND	15.42	ND	22	18	53	34	19	40	54	484	324	2809	1156	361	1600	2916
Baekert	Training_set	895	ND	71.42	ND	47	48	82	70	51	79	91	2209	2304	6724	4900	2601	6241	8281
Baekert	Training_set	897	ND	50	ND	38	31	76	55	38	66	80	1444	961	5776	3025	1444	4356	6400
Baekert	Training_set	899	ND	17	ND	23	18	53	33	19	43	53	529	324	2809	1089	361	1849	2809
Baekert	Training_set	901	ND	40.33	ND	35	30	68	51	37	61	76	1225	900	4624	2601	1369	3721	5776
Baekert	Training_set	903	ND	41	ND	39	36	74	57	40	66	81	1521	1296	5476	3249	1600	4356	6561
Baekert	Training_set	905	ND	67	ND	42	38	75	59	43	68	81	1764	1444	5625	3481	1849	4624	6561
Baekert	Training_set	906	ND	36	ND	33	30	74	51	26	59	54	1089	900	5476	2601	676	3481	2916
Baekert	Training_set	907	ND	4.83	ND	13	13	33	20	9	26	33	169	169	1089	400	81	676	1089
Baekert	Training_set	908	ND	34	ND	33	29	70	49	31	60	72	1089	841	4900	2401	961	3600	5184
Baekert	Training_set	909	ND	85	ND	61	54	87	79	59	82	91	3721	2916	7569	6241	3481	6724	8281
Baekert	Training_set	910	ND	42	ND	38	33	74	58	41	63	76	1444	1089	5476	3364	1681	3969	5776
Baekert	Training_set	911	ND	32.33	ND	31	28	64	46	30	54	70	961	784	4096	2116	900	2916	4900
Baekert	Training_set	912	ND	53	ND	35	42	73	55	29	66	76	1225	1764	5329	3025	841	4356	5776
Baekert	Training_set	915	ND	23	ND	32	30	61	44	31	52	67	1024	900	3721	1936	961	2704	4489
Baekert	Training_set	916	ND	52.17	ND	48	39	77	64	54	71	85	2304	1521	5929	4096	2916	5041	7225
Baekert	Training_set	917	ND	36.25	ND	32	27	68	47	30	58	73	1024	729	4624	2209	900	3364	5329
Baekert	Training_set	919	ND	0.67	ND	12	12	28	14	7	21	24	144	144	784	196	49	441	576
Baekert	Training_set	920	ND	49	ND	46	41	79	62	44	69	83	2116	1681	6241	3844	1936	4761	6889
Baekert	Training_set	921	ND	62	ND	38	34	79	65	43	69	85	1444	1156	6241	4225	1849	4761	7225
Baekert	Training_set	922	ND	73	ND	53	51	88	76	63	84	91	2809	2601	7744	5776	3969	7056	8281
Baekert	Training_set	923	ND	43	ND	38	36	76	62	38	68	81	1444	1296	5776	3844	1444	4624	6561
Baekert	Training_set	924	ND	23	ND	34	25	57	39	24	52	55	1156	625	3249	1521	576	2704	3025
Baekert	Training_set	925	ND	36	ND	30	28	68	49	32	58	75	900	784	4624	2401	1024	3364	5625
Baekert	Training_set	926	ND	71	ND	52	48	84	71	51	79	88	2704	2304	7056	5041	2601	6241	7744
Baekert	Training_set	927	ND	45	ND	42	37	76	62	40	65	80	1764	1369	5776	3844	1600	4225	6400
Baekert	Training_set	928	ND	48.42	ND	37	31	76	58	38	67	82	1369	961	5776	3364	1444	4489	6724
Baekert	Training_set	929	ND	14.75	ND	20	18	46	29	16	36	50	400	324	2116	841	256	1296	2500
Baekert	Training_set	931	ND	38	ND	32	29	66	47	34	59	72	1024	841	4356	2209	1156	3481	5184
Baekert	Training_set	932	ND	30	ND	23	24	56	37	20	48	60	529	576	3136	1369	400	2304	3600
Baekert	Training_set	933	ND	64.33	ND	55	45	82	70	57	81	87	3025	2025	6724	4900	3249	6561	7569
Baekert	Training_set	935	ND	59.58	ND	41	39	79	66	46	73	88	1681	1521	6241	4356	2116	5329	7744
Baekert	Training_set	936	ND	70.67	ND	46	41	83	68	49	75	89	2116	1681	6889	4624	2401	5625	7921
Baekert	Training_set	938	ND	17	ND	24	19	54	39	23	43	61	576	361	2916	1521	529	1849	3721
Baekert	Training_set	940	ND	51	ND	39	39	74	51	35	65	78	1521	1521	5476	2601	1225	4225	6084
Baekert	Training_set	941	ND	24.92	ND	26	24	61	40	22	45	66	676	576	3721	1600	484	2025	4356
Baekert	Training_set	942	ND	48	ND	43	38	79	61	42	73	85	1849	1444	6241	3721	1764	5329	7225
Baekert	Training_set	943	ND	67	ND	49	43	84	68	56	78	89	2401	1849	7056	4624	3136	6084	7921
Baekert	Training_set	944	ND	69	ND	40	42	81	69	47	75	88	1600	1764	6561	4761	2209	5625	7744
Baekert	Training_set	945	ND	0.67	ND	9	9	25	14	8	19	23	81	81	625	196	64	361	529
Baekert	Training_set	946	ND	80	ND	49	45	78	60	43	79	84	2401	2025	6084	3600	1849	6241	7056
Baekert	Training_set	947	ND	62.5	ND	46	40	85	69	50	78	86	2116	1600	7225	4761	2500	6084	7396
Baekert	Training_set	948	ND	37.5	ND	38	39	77	59	38	62	81	1444	1521	5929	3481	1444	3844	6561
Baekert	Training_set	949	ND	40	ND	44	38	72	54	36	65	78	1936	1444	5184	2916	1296	4225	6084
Baekert	Training_set	950	ND	48	ND	40	38	75	58	40	63	80	1600	1444	5625	3364	1600	3969	6400
Baekert	Training_set	954	ND	25	ND	30	29	59	45	28	50	66	900	841	3481	2025	784	2500	4356
Baekert	Training_set	955	ND	52	ND	38	35	74	52	41	68	81	1444	1225	5476	2704	1681	4624	6561
Baekert	Training_set	956	ND	39.92	ND	34	31	72	55	32	58	77	1156	961	5184	3025	1024	3364	5929
Baekert	Training_set	957	ND	44	ND	30	34	73	57	38	65	80	900	1156	5329	3249	1444	4225	6400
Baekert	Training_set	958	ND	80	ND	46	44	82	75	56	79	88	2116	1936	6724	5625	3136	6241	7744
Baekert	Training_set	959	ND	51	ND	39	40	79	61	46	72	86	1521	1600	6241	3721	2116	5184	7396
Baekert	Training_set	960	ND	36.83	ND	32	28	67	50	30	57	71	1024	784	4489	2500	900	3249	5041
Baekert	Training_set	961	ND	3.5	ND	19	16	41	24	16	31	40	361	256	1681	576	256	961	1600
Baekert	Training_set	962	ND	70	ND	66	60	82	73	64	88	88	4356	3600	6724	5329	4096	7744	7744
Baekert	Training_set	963	ND	25.25	ND	27	26	59	41	25	49	66	729	676	3481	1681	625	2401	4356
Baekert	Training_set	964	ND	48	ND	38	37	75	60	38	67	83	1444	1369	5625	3600	1444	4489	6889
Baekert	Training_set	965	ND	56	ND	43	40	80	62	46	72	84	1849	1600	6400	3844	2116	5184	7056
Baekert	Training_set	967	ND	46.83	ND	38	34	74	54	38	65	78	1444	1156	5476	2916	1444	4225	6084
Baekert	Training_set	968	ND	51	ND	36	35	68	53	41	72	83	1296	1225	4624	2809	1681	5184	6889
Baekert	Training_set	969	ND	56	ND	47	46	80	65	47	73	85	2209	2116	6400	4225	2209	5329	7225
Baekert	Training_set	970	ND	47	ND	42	38	80	60	41	70	82	1764	1444	6400	3600	1681	4900	6724
