# Supplementary material for: Improvements and inter-laboratory implementation and optimization of blood-based single-locus age prediction models using DNA methylation of the ELOVL2 promoter
Source: Sci Rep. 2020 Sep 24;10:15652. doi: 10.1038/s41598-020-72567-6 (PMC7515898; doi:10.1038/s41598-020-72567-6)
Supplement: Supplementary file 4 — Supplementary Dataset 2. [file 41598_2020_72567_MOESM4_ESM.txt]

	Age	CpG_01	CpG_02	CpG_03	CpG_04	CpG_05	CpG_06	CpG_07
1	11	17.42	17.52	37.46	22.54	13.12	30.33	36.41
2	11	20.42	20.84	46.36	28.55	19.61	38.66	58.17
3	11	19.2	19.93	45.5	22.61	17.25	37.04	47.02
4	11	20.76	19.62	43.73	26.12	16.43	34.55	43.9
5	11	23.54	22.65	48.48	31.11	19.23	39.03	50.74
6	11	19.68	17.91	42.39	22.21	15.94	32.43	38.81
7	11	18.19	16.96	34.55	21.69	14.12	33.8	37.4
8	11	20.42	20.39	45.53	24.39	20.03	36.27	47.8
9	12	22.99	25.45	52.4	32.49	20.78	40.8	47.43
10	12	20.61	21.95	48.89	14.82	17.18	39.31	47.38
11	12	19.17	20.68	44.86	22.14	19.89	35.29	46.29
12	12	24	22.11	45.61	24.36	17.82	35.87	43.52
13	12	21.19	20.96	46.81	31.15	18.87	35.79	48.19
14	13	20.21	20.3	41.43	26.28	15.57	36.84	44.23
15	13	24.16	21.51	47.52	24.33	18.83	37.89	58.59
16	13	21.23	20.49	49.66	27.51	17.93	36.92	46.45
17	13	22.18	22.47	50.52	30.61	19.03	40.61	52.27
18	13	23.72	22.87	53.61	31.3	21.72	45.82	52.28
19	13	21.28	18.82	47.75	25.74	16.26	39.13	51.66
20	13	26.47	25.03	55.23	33.96	21.98	47.59	57.58
21	13	24.75	23.72	49.88	25.81	20.85	43.31	51.23
22	13	24.29	23.39	47.8	23.26	21.42	40.17	49.83
23	13	18.79	20.01	40.72	24.88	15.48	33.86	42.13
24	13	18.97	19.74	46.02	27.98	15.32	39.3	49.31
25	13	23.11	24.58	52.74	23.64	22.54	42.48	54.07
26	14	22.02	20.74	48.1	30.34	18.52	39.41	49.77
27	14	25.28	21.15	48.11	28.58	19.62	40.61	51.57
28	14	23.3	21.56	48.85	31.46	19.07	40.8	53.88
29	14	25.05	21.22	51.72	31.18	23.46	45.13	52.02
30	14	20.44	21.75	48.76	28.71	18.15	40.5	51.82
31	14	19.3	16.81	40.37	18.44	18.53	33.64	44.56
32	14	20.47	22.24	44.04	29.62	18.55	37.05	46.45
33	14	23.61	22.29	46.4	28.77	17.94	36.82	46.96
34	14	21.97	21.79	48	26.56	19.61	40.89	51.3
35	14	24.4	25.05	51.33	34.29	22.49	43.79	56.42
36	15	26.81	22.03	54.34	32.32	19.72	42.87	57.8
37	15	24.91	21.06	49.83	27.83	18.85	42.03	52.59
38	15	26.22	23.47	53.3	32.24	22.56	45.16	55.32
39	15	23.74	22.58	47.52	24.5	22.75	40.2	53.23
40	15	25.62	26.04	53.44	34.79	20.31	47.18	58.29
41	15	27.32	23.88	49.63	28.45	23.8	44.91	53.49
42	15	20.48	21.67	42.21	26.08	16.67	32.87	41.16
43	15	18.52	17.96	42.92	20.44	18.72	36.26	45.87
44	16	25.5	21.47	48.64	30.64	19.75	41.27	52.2
45	16	24.58	22.61	50.68	32.58	19.61	44.35	53.22
46	16	21.98	20.44	51.15	30.88	18.86	40.29	53.42
47	17	25.32	24.97	54.84	33.69	22.66	41.1	51.19
48	17	24.13	22.17	50.88	26.44	21.36	45.47	65.85
49	17	24.55	25.37	52.02	25.2	24.63	46.16	54.38
50	17	22.28	23.02	49.77	31.67	22.73	40.13	63.56
51	17	29.68	27.57	58.92	36.96	24.1	51.6	64.62
52	17	24.07	23	49.11	27.41	21.65	42.3	54.03
53	17	26.78	26.55	53.84	25.4	22.29	41.27	50.36
54	18	24.94	24.26	52.5	26.86	22.18	42.83	55.75
55	18	27.43	25.55	53.41	36.22	23.84	47.66	59.51
56	18	25.28	25.43	56.38	35.84	22.73	47.71	60.88
57	18	26.12	24.7	53.03	34.12	21.02	44.14	56.11
58	18	23.92	22.67	48.39	27.39	22.4	42.65	56.59
59	21	25.43	26.16	53.49	33.89	23.09	44.2	54.12
60	21	29.51	26.57	55.08	28.83	26.61	48.03	58.41
61	21	25.64	25.05	46.23	29.28	18.83	43.98	52.99
62	21	27.7	25	54.88	34.38	22.55	44.34	59.22
63	21	29.84	27.9	56.5	36.18	27.01	51.99	63.47
64	21	29.51	26.69	57.6	32.67	21.35	46.89	59.61
65	21	30.86	29.25	57.11	38.62	21.19	52.15	57.72
66	21	29.64	27.38	54.77	31.96	21.94	47.04	60.92
67	21	26.96	25.7	56.86	32.67	21.99	45.67	56.82
68	21	28.37	26.18	55.97	35.68	23.97	49.31	58.11
69	22	29.13	30.93	61.52	40.64	27.19	50.75	62.71
70	22	28.92	27.84	57.43	38.74	25.39	46.81	55.54
71	22	33.65	30.57	60.97	39.55	29.17	55.22	67.68
72	22	24.91	22.9	53.89	29.34	24.25	45.84	58.17
73	22	31.63	26.54	56.98	35.68	24.13	49.17	63.91
74	22	29.34	27.44	60.08	39.66	24.9	50.21	64.65
75	22	33.1	28.65	61.37	41.35	25	54.59	67.74
76	23	26.83	25.24	51.88	34.24	21.1	48.31	55.63
77	23	27.46	28.01	58.41	39.56	23.74	49.95	60.43
78	23	25.13	21.4	52.01	26.77	21.46	42.43	50.81
79	23	28.93	24.45	60.09	36.66	21	46.52	59.31
80	23	27.98	25.94	56.27	36.13	23.65	46.46	58.28
81	23	27.35	27.53	59.31	37.02	23.74	45.46	57.51
82	23	25.86	21.49	53.94	31.01	22.09	45.81	55.88
83	24	28.38	23.79	55.12	37.7	22.78	45.83	56.51
84	24	28.95	27.98	61.53	35.94	26.92	52.85	67.8
85	24	27.77	26.15	59.37	34.48	25.85	50.87	61.29
86	24	28.52	26.56	59.71	37.32	23.06	51.01	64.07
87	24	29.05	29.35	61.28	37.77	23.53	48.56	57.05
88	24	29.56	26.22	57.52	34.67	24.11	46.19	62.27
89	25	33.38	30.41	59.23	36.51	25.45	49.2	62.66
90	25	26.65	24.48	55.3	33.07	22.46	47.21	59.38
91	25	31.65	29.92	62.85	37.83	27.11	54	65.81
92	25	33.47	27.68	57.68	34.67	24.25	49.58	63.81
93	25	26.01	24.36	55.8	38.63	23.37	45.18	61.41
94	25	30.22	27.21	60.8	36.43	27.28	51.9	62.48
95	25	38.94	34.88	69.97	47.56	36.12	65.24	74.73
96	25	27.95	26.24	55.41	35.33	25.2	47.75	57.96
97	25	26.46	26.52	51.32	34.46	21.75	48.13	52.66
98	26	33.54	34.57	61.83	44.15	28.5	54.74	65.21
99	26	30.84	29.37	60.91	37.38	9.47	48.26	57.82
100	26	29.4	29.96	56.05	29.19	27.8	48.45	60.15
101	26	29.81	27.19	60.34	37.66	24.74	49.68	64.43
102	26	30.46	26.67	60.51	39.41	24.49	51.58	66.26
103	26	34.52	29.35	58.45	41.48	27.72	53.28	66.36
104	26	33.55	28.25	57.97	37.8	26.37	53.62	66.89
105	26	29.39	27.11	58.14	38.49	27.54	53.57	65.77
106	26	29.52	24.83	58.04	36.78	24	47.95	61.18
107	26	29.55	27.63	56.77	30.91	24.31	50.5	60.13
108	27	30.77	26.66	60.76	37.08	22.05	49.86	53.39
109	27	26.41	24.55	47.7	31.29	20.58	43.69	50
110	27	26.26	27.86	61.51	41.63	29.92	58.65	63.99
111	27	28.27	27.19	63.35	41.94	26.43	50.53	66.99
112	27	29.61	28.17	61.71	41.45	26.03	54.78	66.25
113	27	29.88	30.38	59.64	33.02	26.44	51.57	60.42
114	27	36.67	36.11	65.34	45.38	30.33	58.8	71.19
115	28	34.48	33.94	63.76	38.64	28.43	54.72	65.84
116	28	29.32	28.95	55.87	28	26.44	50.86	59.44
117	28	34.72	31.09	66.51	40.05	25.91	55.65	62.42
118	28	34.72	30.64	60.64	34.73	28.75	50.91	54.83
119	28	30.09	20.79	46.7	27.95	26.5	47.14	57.18
120	28	30.23	29.48	54.38	36.43	22.9	48.77	55.94
121	28	34.68	30.05	55.31	38.24	23.43	49.19	54.82
122	28	27.64	27.28	49.7	34.04	22.11	49.26	51.61
123	28	35.76	28.46	63.16	41.53	30.1	59.84	71.57
124	28	32.87	29.21	61.79	36.4	28.87	55.12	79.67
125	28	33.29	32.08	61.22	40.02	32.52	56.6	68.1
126	28	28.74	28.84	60.31	34.36	26.71	53.99	65.5
127	28	26.83	25.19	58.41	37.55	59.95	58.86	68.45
128	28	31.82	31.44	65.58	38.33	65.89	55.7	60.38
129	31	32.56	30.98	61.79	43.37	31.45	54.08	65.54
130	31	34.44	31.76	62.87	38.75	29.02	56.55	66.73
131	31	29.99	28.31	57.06	34.93	28.14	55.5	66.44
132	31	36.41	29.95	52.03	29.2	33.64	51.69	60.39
133	31	31.8	31.41	64.75	42.37	28.3	55.9	69.62
134	31	33.41	32.72	63.22	41.31	30.53	58.94	67.1
135	31	32.07	30.3	64.1	38.81	28.92	56.91	67.48
136	31	31.25	29.41	60.5	42.67	28	54.95	63.66
137	31	31.79	28.87	61.49	38.84	29.24	54.14	64.28
138	32	29.86	27.91	61.24	41.53	29.2	55.18	66.17
139	32	36.17	32.4	64.09	38.06	29.5	56.11	64.48
140	33	31.88	31.89	58.93	38.86	28.97	54.14	65.56
141	33	36.05	35.96	63.45	42.82	30.86	59.44	65.77
142	33	35.44	35.6	66.5	47.63	30.27	56.92	65.46
143	33	35.23	35.01	63.28	45.48	29.74	58.68	67.45
144	33	35.75	33.22	66.54	41.05	29.87	56.56	70.51
145	33	35.48	30.09	62.98	35.63	29.5	55.52	64.34
146	33	33.21	30.35	63.02	45.36	29.71	57.15	69.67
147	33	33.36	29.69	65.29	40.37	27.8	57.08	70.63
148	33	35.23	33.56	67.94	38.87	28.66	58.3	71.96
149	33	30.8	29.25	64.22	41.97	28.66	59.08	69.91
150	34	31.73	30.5	67.61	43.56	28.39	12.09	70.78
151	34	31.14	28.37	62.93	38.39	28.95	55.81	68.72
152	35	34.15	32.94	64.98	45.39	29.87	57.91	67.46
153	35	32.77	30.59	61.52	26.2	24.53	54.3	58.86
154	35	40.6	37.72	69.55	44.46	36	62.82	74.65
155	35	33.58	29.01	64.56	38.35	28.15	56.29	68.02
156	35	35.42	33.01	63.7	37.47	29.17	57.54	64.9
157	35	33.17	29.83	67.91	39.66	29.01	59.79	67.69
158	35	29.58	27.75	51.29	36.26	21.93	50.02	53.7
159	35	31.2	24.01	56.23	34.68	26.68	53.31	64.59
160	36	32.26	29.05	64.98	44.09	29.21	60.21	71.17
161	36	30.76	31.88	65.13	40.28	26.97	55.03	64.91
162	36	33.47	33.12	59.19	42.45	28.38	58.02	65.56
163	36	30.77	29.46	52.78	35.58	23.11	50.84	54.56
164	36	35.13	34.63	56.37	38.04	25.44	57.61	57.9
165	36	37.19	30.07	51.1	29.05	29.87	50.26	57.28
166	36	31.89	31.08	64.7	44.08	27.68	56.13	68.09
167	36	31.26	30.05	59.88	37.35	29.54	57.22	67.69
168	36	36.78	35.44	62.3	43.73	29.57	57.43	64.89
169	36	35.16	30.14	68.65	44.41	26.79	56.42	67.04
170	36	33.21	32.77	59.48	45.82	31.46	58.62	66.88
171	37	37.98	34.81	67.99	40.58	30.7	60.15	71.5
172	37	39.77	39.32	70.63	43.76	32.91	64.59	70.72
173	37	31.82	31.95	65.53	45.1	30.5	58.19	71.52
174	37	35.42	32.29	62.68	40.16	33.16	59.52	70.77
175	37	31.18	29.9	64.11	35.61	32.51	56.29	69.08
176	37	34.3	33.96	59.91	42.72	26.36	54.99	64.58
177	37	36.65	35.35	65.83	42.16	33.17	59.18	70.6
178	37	36.01	36.55	68.01	42.18	31.71	60.91	72.58
179	37	36.73	33.15	67.41	40.13	26.13	57.33	69.49
180	37	40.9	35.94	58.6	33.52	37.42	55.08	59.69
181	37	34.82	33.57	58.25	41.46	26.16	55.61	60.47
182	37	31.6	32.06	57.42	39.43	24.35	52.95	58.82
183	37	34.56	33.13	66.49	41.52	30.77	63.72	73.16
184	38	40.17	38.61	69.71	48.14	35.42	62.2	73.24
185	38	40.07	37.18	68.45	45.33	31.95	62.95	73.03
186	38	38.49	37.23	67.15	38.09	32.87	62.84	70.87
187	38	35.55	37.01	68.74	38.04	35.07	62.03	71.98
188	38	35.91	36.81	69.2	43.57	28.01	61.26	62.84
189	38	39.18	36.19	69.73	45.98	28.94	58.32	66.16
190	38	35.12	32.44	62.44	38.25	36.86	61.28	70.9
191	38	36.21	33.62	68.92	45.76	31.43	65.85	72.91
192	41	35.18	35.63	65.21	46.87	31.29	59.82	71.26
193	41	38.22	36	65.54	47.1	30.99	59.22	69.61
194	41	39.12	35.16	64.53	37.92	34.1	62.12	73.34
195	41	40.43	39.3	72.09	45.8	35.62	67.37	74.35
196	41	43.93	86.26	72.66	52.72	33.26	67.18	77.88
197	41	38.62	37.13	71.39	49.84	31.84	65.11	72.99
198	41	36.7	37.33	67.26	50.86	30.37	64.75	74.48
199	41	37.53	34.05	68.87	48.1	36.71	65.97	76.04
200	41	37.27	37.01	63.25	44.83	30.5	60.01	69.01
201	41	35.76	33.82	65.11	41.1	35.42	61.39	71.37
202	42	34.22	33.69	64.05	45.27	31.99	61.37	71.84
203	42	41.06	39.05	70.01	51.34	35.5	66.15	76.46
204	42	39.92	36.08	65.3	49.19	30.52	62.3	69.84
205	42	35.91	34.07	68.04	44.84	33.84	61.08	74.07
206	42	34.38	29.42	65.02	42.23	29.8	60.75	74.17
207	42	32.77	35.87	66.67	43.43	31.51	60.46	74.51
208	42	41.43	36.7	68.78	48.08	36	63.05	72.33
209	43	35.78	37.67	70.33	52.61	35.7	67.98	73.46
210	43	37.65	36.01	67.85	49.23	31.73	58.32	65.48
211	43	41.6	37.6	72.65	50.7	35.71	62.19	75.36
212	43	32.38	31.39	66.31	41.66	31.53	59.4	73.78
213	43	39.95	35.89	68.63	43.85	35.3	63.38	72.11
214	43	42.09	38.22	68.33	38.2	40.87	68.42	73.02
215	43	39.83	35.31	71.09	46.23	34.71	66.2	75.24
216	43	36.2	34.99	72.79	48.3	32.33	65.95	75.21
217	43	34.88	32.14	57.45	41.87	26.42	56.54	60.96
218	43	35.73	33.71	67.07	43.34	34.28	63.35	74.15
219	43	41.64	40	72.87	47.38	37.21	67.35	73.79
220	43	39.12	39.57	67.99	41.56	41.08	64.08	71.87
221	43	40	37.47	64.54	45.07	29.34	63.49	65.61
222	44	43.21	41.43	73.44	50.94	38.79	68.27	76.65
223	44	36.26	35.28	70.37	42.95	31.15	61.44	71.31
224	44	39.56	40.03	74.63	51.02	30.4	66.29	69.23
225	44	49.14	43.09	69.76	49.64	46.88	70.05	76.03
226	44	41.87	40.5	72.07	43.93	35.97	65.31	68.25
227	44	41.08	39.25	63.29	45.32	37.93	63.8	68.97
228	44	41.2	36.2	65.83	39.44	36.63	64.92	71.31
229	44	39.68	37.43	71.52	52.73	35.06	70.09	79
230	44	38.01	35.5	69.95	44.16	35.27	39.95	74.45
231	45	42.11	39.52	71.07	43.75	40.99	67.3	78.03
232	45	43.96	42.04	72.95	49.71	37.81	66.71	78.32
233	45	40.09	37.42	72.16	45.76	33.35	68.11	72.17
234	45	40.21	39.99	69.95	52.5	39.47	68.97	75.56
235	45	36.96	37.81	63.82	48.34	66.12	61.66	70.03
236	45	42.72	36.31	70.54	45.61	36.68	65.02	76.46
237	46	40.19	38.71	69.98	39.36	37.83	64.01	73.35
238	46	35.59	37.7	72.44	45.65	30.93	65.31	71.46
239	46	44.06	39.22	71.81	47.52	36.95	66.39	77.01
240	46	40.07	38.17	69.9	43.55	34.76	65.87	75.79
241	46	42.78	39.32	70.75	51.87	37.32	69.44	79.34
242	46	37.04	35.7	69.53	48.09	33.69	65.19	75.51
243	47	37.11	35.93	68.26	45.28	32.71	67.58	77.12
244	47	38.91	36.37	72.44	51.27	36.49	70	79.9
245	47	40.74	34.47	69.9	43.59	33.45	62.82	70.01
246	48	36.38	33.57	65.04	46.22	30.79	62.03	70.05
247	48	39.33	42.63	69.54	48.7	35.43	64.65	71.09
248	48	40.24	39.57	74.79	50.86	39.04	69.57	80.88
249	48	37.39	36.91	71.1	42.02	33.02	63.87	74.7
250	48	39.75	36.65	69.84	46.74	31.69	67.44	73.34
251	48	42.29	40.67	69.17	43.75	39.05	68.44	76.58
252	48	34.57	33.18	66.46	44.76	32	64.72	73.97
253	48	41.77	42.04	74.06	48.32	36.2	66.72	77.14
254	48	44.95	41.82	71.89	46.63	35.79	66.22	74.22
255	48	44.18	44.11	63.05	46.48	32.49	64.96	65.22
256	48	44.47	40.77	73.34	56.1	36.62	69.41	81.37
257	51	40.97	42.93	71.37	49.59	40.68	69.33	76.42
258	51	37.13	37.19	70.45	55.1	36.4	67	76.4
259	51	48.34	49.1	76.3	54.11	45.33	73.88	79.67
260	51	39.54	37.89	72.83	53.15	34.88	69.1	77.93
261	51	37.34	40.25	68.04	37.97	38.81	66.56	76.57
262	51	42.26	38.47	75.93	50.76	34.22	67.79	75.72
263	51	38.93	37.3	70.38	48.17	36.3	68.5	76.54
264	51	38.23	35.42	68.85	46.4	35.13	64.16	76.11
265	52	37.68	36.27	68.77	41.91	35.84	65.99	77.76
266	52	43.88	38.22	69.13	54.05	39.6	69.89	79.4
267	52	46.04	45.56	75.34	56.48	48.28	77.45	83.6
268	53	43.88	40.54	71.24	46.09	30.74	65.48	77.3
269	53	41.35	42.3	67.63	50.88	34.01	65.11	66.9
270	53	40.43	35.71	62.27	43.65	36.42	63.25	71.34
271	53	41.64	38.6	69.84	54.08	38.54	68.52	74.49
272	53	41.5	37.99	64.37	48.64	35.52	68.67	71.01
273	53	50.58	46.56	71.27	55.79	46.44	77.06	81.2
274	53	39.88	38.05	68.89	46.67	37.76	67.36	78.03
275	53	42.37	38.7	70.28	53.11	38.37	70.66	78.76
276	53	40.86	38.33	70.13	50.86	35.17	67.48	75.67
277	53	49.05	50.3	79.85	57.63	47.65	76.59	82.98
278	53	40.98	36.84	72.22	46.88	35.6	66.76	76.35
279	53	49.04	45.3	79.48	52.08	36.05	71.85	80.16
280	53	39.17	37.19	68.61	44.96	34.59	65.3	76.14
281	53	43.44	39.29	74.25	54.36	42.86	70.7	79.01
282	54	41.55	40.16	70.42	39.58	38.96	69.4	75.52
283	54	49.12	52.34	82.41	53.14	46.51	80.36	83.45
284	54	53.82	42.44	73.91	61.3	43.16	72.93	81.44
285	54	41.25	38.72	70.65	52.1	38.14	69.85	79.44
286	54	39.58	39.68	72.32	53.05	36.66	65.24	78.37
287	54	44.29	40.67	72.79	52.17	39.17	71.34	81.92
288	55	53.23	49.52	80.27	64.3	48.28	79.23	85.28
289	55	45.57	37.63	76.68	53.58	34.62	69.3	75.68
290	55	44.16	39.9	77.16	54.37	38.32	72	83.01
291	55	52.71	40.8	74.92	52.95	40.97	76.13	81.89
292	55	43.17	41.8	74.01	50.91	39.25	69.84	79.32
293	55	45.5	43.86	76.71	59.35	41.51	73.38	79.93
294	55	43.15	38.25	71.38	47.67	40.84	67.88	78.42
295	56	42.67	39.97	69.33	51.88	36.26	68.94	76.23
296	56	45.34	44.25	78.18	53.47	42.09	71.73	82.06
297	56	45.41	42.44	74.73	49.06	30.33	68.17	71.28
298	56	44.9	46.36	76.91	56	43.51	75.65	82.03
299	56	43.74	40.06	72.23	54.03	40.76	70.11	80.37
300	56	43.63	38.64	72.5	51.48	36.89	70.07	80.87
301	56	52.27	44.63	72.61	52.02	51.68	76.95	82.31
302	57	46.96	43.38	78.27	51.96	36.88	68.36	80.47
303	57	46.98	44.98	76.97	57.43	43.16	75.52	83.4
304	57	44.16	42.2	75.27	52.69	39.77	70.47	82.64
305	57	45.43	43.6	74.11	51.53	42.58	72.38	82.62
306	57	47.62	40.91	78.41	52.67	33.39	70.09	75.61
307	57	51.13	47.88	77.26	53.61	50.19	75.34	82.61
308	57	41.57	40.04	73.31	55.32	40	69.99	76.77
309	58	41.43	38.94	66.63	48.29	35.53	68.63	71.81
310	58	46.41	42.86	73.27	58.12	40.85	72.16	78.37
311	58	49.78	46.76	78.72	57.09	41.83	76.51	84.09
312	58	43.28	41.54	72.98	48.37	42.51	70.57	81.61
313	58	44.51	42.23	74.85	49.29	44.27	72.13	82.85
314	58	45.42	39.38	75.25	50.8	34.37	66.83	77.97
315	58	36.26	32.69	67.59	48.6	34.78	64.85	76.44
316	58	50.32	44.12	78.29	63.12	46.7	75.88	84.96
317	58	45.7	43.25	75.13	56.75	42.73	73.42	82.6
318	58	43.44	41.46	73.07	53.63	40.08	70.99	79.19
319	61	50.12	48.49	77.89	58.16	47.73	77.76	82.52
320	61	45.12	43.51	75.41	57.91	42.56	72.03	81.15
321	61	41.85	37.87	69.4	43.38	41.75	70.67	77.42
322	61	43.06	41.12	76.37	56.39	39.14	71.92	82.42
323	61	47.56	42.98	78.01	52.73	37.94	72.25	78.69
324	62	43.76	40.3	74.84	54.26	37.44	68.61	77.24
325	62	49.78	49.68	77.72	56.15	45.23	75	81.89
326	62	51.86	49.18	80.39	54.13	57.6	34.8	86.08
327	62	48.66	48.92	77.89	49.22	39.43	73.04	78.39
328	62	46.35	37.69	66.1	45.26	44.66	72.56	80.68
329	62	48.97	46.58	76.42	51.61	48.87	75.83	83.24
330	62	50.05	42.85	75.23	61.99	44.3	75.32	85.28
331	63	53.43	47.36	79.18	58.37	42.11	76.46	82.48
332	63	42.83	40.06	66.67	52.88	35.18	67.54	73.58
333	63	48.81	45.68	77.22	59.56	43.2	75.51	73.1
334	63	46.07	42.32	73.29	55.9	40.81	71.43	84.28
335	63	47.45	43.74	76.22	54.3	46.79	77.49	85.14
336	63	47.29	46.43	79.53	60.09	45.54	75.82	80.38
337	63	44.79	42.13	69.83	53.62	36.95	69.9	71.82
338	63	53.26	50.01	79.56	58.89	48.64	78.98	88.01
339	63	48.49	49.25	77.47	74.04	48.07	77.84	87.49
340	63	47.14	46.36	78.78	54.65	43.6	76.34	84.81
341	63	49.8	45.81	77.31	59.47	42.11	73.52	84.65
342	64	48.78	47.09	78.57	49.83	49.63	79.12	84.4
343	64	47.55	48.59	79.08	53.64	37.62	76.44	77.9
344	64	52.53	44.89	76.66	59.66	46.46	74.06	84.95
345	64	49.71	44.96	81.55	61.27	50.18	79.18	75.49
346	64	47.21	44.26	75.65	50.71	47.96	74.4	83.88
347	64	48	43.56	77.34	54.37	44.73	73.43	81.75
348	64	49.7	46.76	76.9	56.82	49.09	77.02	83.87
349	65	51.72	48.53	75.73	60.53	41.67	73.34	78.14
350	65	38.8	38.29	70.95	43.04	39.25	68.65	80.59
351	65	39.92	41.94	73.95	60.24	41.42	73.65	81.56
352	65	45.15	48.58	78.94	57.51	39.91	75.15	82.68
353	65	50.28	44.83	79.32	65.88	48.64	76.73	86.48
354	65	40.92	43.58	74.88	54.69	39.15	72.72	83.08
355	66	49.22	42.22	68.84	44.68	42.16	72.6	79.14
356	66	47.48	46.38	77.06	56.91	49.4	76.18	86.16
357	66	54.95	50.6	81.45	62.87	46.47	76.57	82.35
358	66	55.12	47.99	83.06	59.07	43.79	81.82	83.9
359	66	44.57	39.04	74.77	53.92	38.87	69.65	82.56
360	66	50	49.53	79.85	55.28	48.14	75.93	84.94
361	66	46.09	45.94	78.71	53.17	42.06	74.79	82.74
362	66	55.05	56.33	85.07	62.97	45.27	83.97	75.97
363	66	46.85	51.75	78.47	47.15	46.33	71.13	75.62
364	66	44.19	41.7	74.02	54.88	40.87	72.07	81.5
365	67	53.43	50.98	79.33	61.55	48.71	78.56	81.54
366	67	44.89	44.68	76.86	49.4	46.62	76.92	83.4
367	67	46.63	40.31	70.11	43.7	39.34	70.32	77.68
368	67	52.39	49.82	78.93	53.93	47.26	78	82.37
369	67	46.79	44.66	77.38	53.05	44.73	77.34	84.74
370	67	46.77	45.39	76.24	57.92	41.36	74.04	82.69
371	67	41.44	41.07	77.19	62.02	42.16	73.67	85.68
372	67	49.21	44.96	78.49	55.81	46.31	75.79	85.17
373	67	43.74	44.85	70.46	44.54	44.83	73.31	81.1
374	67	50.15	46.26	74.75	46.44	49.39	74.93	80.57
375	67	46.67	44.41	73.84	55.51	45.68	74.41	82.67
376	67	41.53	38.74	70.37	51.1	41.83	66.38	75.92
377	67	54.6	46.15	73.47	51.84	52.1	79.31	83.22
378	67	49.91	43.26	72.27	47.65	49.72	74.09	80.88
379	67	46.25	39.35	66.42	44.18	44.68	74.28	79.14
380	67	45.78	40.2	72.31	52.72	40.07	68.89	81.63
381	68	50.79	48.21	77.98	59.94	44.36	77.47	81.38
382	68	43.94	38.82	72.69	52.63	39.37	69.17	78.52
383	68	49.26	45.4	81.14	61.51	45.29	78.94	86.02
384	68	50.28	46.86	76.58	54.87	47.07	75.47	86.03
385	68	46.32	41.64	78.2	57.92	43.49	76.34	74.6
386	68	50.74	48.7	77.39	52.45	45.8	75.88	82.67
387	68	50.85	48.46	79.22	52.37	50.52	76.89	86.35
388	68	48.48	47.76	80.49	61.84	46.83	76.05	84.52
389	68	44.99	43.25	75.82	51.33	42.61	73.82	82.19
390	71	56.05	51.24	83.87	58.11	50.45	82.27	88.69
391	71	49.91	46.96	80.38	58.9	40.85	78.43	85.29
392	71	54.14	51.36	82.35	51.85	42.42	76.63	80.1
393	71	55.61	54.73	82.88	59.01	46.21	80.72	87.07
394	71	52.73	52.05	80.42	65.28	48.92	79.27	87.55
395	71	53.71	52.37	79.2	64.39	51.66	80.16	86.94
396	71	52.86	49.79	79.02	64.85	49.25	81	85.58
397	71	53.31	33.35	76.91	58.83	51.44	76.02	83.56
398	71	45.23	45.72	76.31	57.55	49.46	80.02	85.34
399	71	47.36	47.06	73.82	46.96	45.67	75.71	83.68
400	71	54.82	51.52	80.04	65.56	50.49	81.06	85.69
401	72	53.16	52.67	79.79	60.87	58.94	81.53	88.61
402	72	49.46	46.28	78.19	54.74	38.82	74.84	76.36
403	72	48.08	45.58	72.01	58.68	45.01	75.27	73.71
404	72	52.08	50.39	77.9	61.09	48.1	77.6	85.36
405	72	49.98	46.08	75.9	55.74	48.04	79.2	86.48
406	72	58.59	53.96	81.69	56.75	61.21	84.34	87.54
407	72	47.81	46.37	77.45	56.16	48.09	79.28	85.89
408	72	46.84	45.73	78.44	53.75	47.16	78.78	85.48
409	72	54.04	49.55	80.92	58.4	49.24	78.26	86.75
410	72	50.61	51.62	78.12	46.48	55.46	77.6	84.82
411	73	49.83	46.95	79.14	54.44	49.96	76.9	86.29
412	73	51.37	48.49	80.79	78.37	46.9	79.22	83.85
413	73	52.81	53.55	83.33	60.49	43.18	80.82	83.2
414	73	57.65	49.63	78.24	64.48	50.08	78.75	87.13
415	73	52.46	44.13	73.73	58.88	42.32	70.69	82.02
416	73	44.8	41.59	75.71	54.25	40.97	75.09	81.76
417	73	52.93	48.77	79.46	57.44	46.9	79.93	81.93
418	74	50.02	47.02	77.32	54.95	46.42	77.37	85.55
419	74	45.23	40.49	74.94	48.26	43.29	72.48	82.63
420	75	44.92	43.34	75.67	51.74	43	76.79	82.48
421	75	49.03	44.01	78.61	61.5	45.91	78.5	84.42
422	75	53.74	47.49	78.54	58.2	45.66	75.32	81.75
423	75	52.74	49.25	80.76	58.36	47.91	78.56	87.55
424	75	57.29	46.52	79.68	59.13	50.18	78.59	88.21
425	75	50.98	46.28	78.57	53.65	45.32	75.42	82.3
426	76	55.62	53.37	78.6	64.21	51.68	80.73	83.72
427	76	47.87	43.57	81.8	56.71	42.38	76.23	82.15
428	76	44.83	42.99	69.75	54.78	40.13	73.4	75.8
429	76	54.01	47.9	81.1	66.47	49.31	79.88	87.25
430	76	49.23	45.05	77.87	61.67	44.54	77.58	83.44
431	76	51.26	51.94	81.34	59.32	50.81	82.49	87.19
432	76	48.36	45.59	75.29	57.06	49.15	78.9	84.49
433	76	48.8	43.76	76.08	60.28	55	80.18	85.1
434	76	75.42	66.38	90.18	64.8	73.83	85.93	85.95
435	76	48.92	41.23	77.67	56.23	44.5	75.45	87.45
436	77	55.6	50.96	76.48	62.61	54.42	82.24	82.56
437	77	50.83	46.33	76.45	52.3	46.5	74.32	84.34
438	77	51.27	47.52	76.58	52.27	45.47	77.88	76.98
439	77	51.77	48.19	85.21	60.76	42.15	77.29	85.1
440	77	50.26	47.54	75.96	58.37	50	78.32	86.88
441	77	53.78	55.2	82.39	61.5	37.3	80.8	81.02
442	77	51.34	49.89	81.35	64.55	49.33	80.08	88.04
443	77	52.39	53.66	83.91	65.39	52.18	84.12	87.94
444	77	50.55	49.11	76.5	52.5	48.35	79.08	83.31
445	78	54.31	52.72	81.92	59.28	53.12	81.53	87.51
446	78	40.36	35.34	61.99	45.12	38.73	68.46	76.61
447	78	52.38	47.88	76.98	63.14	49.14	77.29	86.97
448	78	54.59	50.77	78.97	51.56	51.71	81.68	84.53
449	78	54.4	52.63	46.22	69.19	48.09	74.85	85.57
450	81	48.35	43.62	76.44	49.58	47.76	75.69	81.81
451	81	54.88	48.29	78.24	53.39	42.64	77.34	81.18
452	81	52.61	50.02	74.12	61.82	34.54	84.33	77.91
453	81	63.4	53.4	82.69	70.47	57.15	86.36	89.68
454	81	53.4	52.67	78.85	62.48	46.71	81.77	82.12
455	81	50.08	47.43	77.06	52.5	47.79	76.67	85.82
456	81	54.89	50.56	83.17	60.85	42.47	83.18	80.88
457	81	58.49	52.26	83.48	70.21	53.32	85.15	86.88
458	82	50.84	48.03	78.96	66.03	52.12	79.95	87.35
459	82	53.3	51.77	73.04	58.71	42.77	76.86	79.49
460	82	50.05	46.48	74.53	49.52	50.54	77.32	82.25
461	82	52.35	50.28	77.17	54.41	52.45	78.49	83.8
462	82	56.84	52.77	81.68	72.99	46.78	81.27	84.89
463	82	59.59	57.6	85.51	62.14	43.56	83.58	84.62
464	82	59.04	53.05	84.69	61.96	47.84	84.58	84.77
465	82	62.26	57.06	73.06	62.65	51.59	81.54	78.37
466	82	51.96	41.4	73.47	52.5	54.98	79.19	86.73
467	82	56.82	48.45	81.04	68.16	51.68	78.93	86.51
468	82	48.91	41.2	75.47	59.2	45.58	75.21	83.25
469	82	68.63	56.8	83.2	76.07	67.59	88.72	91.44
470	82	51.18	45.76	76.89	58.5	48.64	80.58	86.35
471	83	54.64	54.49	81.65	59.55	52.17	79.68	88.54
472	83	49.55	46.95	78.47	55.5	41.59	74.47	82.88
473	83	66.38	63.7	88.36	66.48	44.79	83.05	83.41
474	83	57.37	52.98	79.49	60.22	53.19	80.7	85.16
475	83	56.57	51.82	78.52	63.41	50.47	80.92	87.16
476	83	59.2	55.34	82.89	70.2	57.46	84.01	88.45
477	83	60.49	55.73	84.49	63.1	57.06	84.77	88.2
478	83	60.89	60.46	85.34	66.23	60.87	87.54	89.47
479	83	53.4	51.4	72.99	62.46	47.57	81.07	79.4
480	84	61.66	56.44	80.43	68.04	53.58	81.58	85.17
481	84	51.8	53.47	72.06	57.78	44.12	78.54	78.21
482	84	56.46	53.78	84.58	65.93	51.6	85.16	89.94
483	84	56.75	54.4	82.27	64.67	59.3	83.91	88.62
484	84	50.07	45.94	72.21	59.22	45.08	77.11	79.05
485	84	52.64	46.05	79.19	59.26	49.34	78.86	86.5
486	84	63.25	58.16	84.18	57.07	50.67	81.86	90.85
487	84	56.51	57.61	83.39	61.57	47.65	83.49	86.7
488	85	50.62	47.39	68.84	55.98	42.58	79.46	76.35
489	85	49.9	48.54	79.6	56.78	50.34	79.48	86.54
490	85	65.22	58.07	81.99	50.63	61.9	84.83	87.52
491	85	53.78	51.42	84.13	65.13	56.28	85.07	90.89
492	86	48.28	46.6	76.32	58.89	45.44	74.73	80.3
493	86	56.08	55.81	82.6	68.03	58.67	83.09	88.38
494	86	57.63	52.13	84.8	62.91	54.16	82.83	89.07
495	86	59.38	56.33	83.32	64.11	59.02	84.65	89.61
496	86	56.64	57.76	83.79	53.26	52.67	84.65	87.07
497	86	60.29	55.54	78.97	67.42	58.7	85.49	84.63
498	87	48.49	50.43	80.13	55.61	50.49	81.96	87.78
499	87	57.99	55.03	83.86	66.2	53.9	84.13	89.99
500	87	53.93	52.09	85.1	64.54	43.87	81.7	86.47
501	87	51.09	49.06	79.24	56.3	51.19	78.37	84.97
502	87	54.52	54.4	84.22	81.13	58.16	88.5	90.72
503	87	78.91	70.56	90.66	72.86	49.26	88.86	89.67
504	87	46.37	47.57	78.55	59.19	45.02	76.36	84.39
505	88	60.08	55.07	80.22	64.44	54.94	82.04	88.21
506	88	64.07	55	86.54	64.68	68.76	84.96	91.24
507	88	57.83	51.51	81.78	61.24	52.43	83.51	86.28
508	20	25.42	22.2	50.68	34.17	14.02	45.05	55.68
509	21	29.63	24.81	52.56	38.06	17.52	48.64	56.73
510	22	25.17	24.09	53.38	35.45	18.16	50.5	61.99
511	24	30.56	26.42	56.43	39.81	21.01	52.22	60.96
512	25	22.46	25.84	40.48	38.32	17.27	52.47	70.56
513	25	29.2	30.12	55.62	38.36	21.77	55.21	69.12
514	26	29.73	25.44	52.37	34.53	16.51	50.15	68.12
515	26	31.56	28.04	61.26	47.12	22.79	55.87	75.02
516	28	30.05	26.3	53.16	37.68	12.47	44.67	66.09
517	30	24.53	32.66	56.73	42.18	19.99	54.99	72.44
518	31	34.1	27.29	62.88	46.86	23.33	59.22	72.94
519	31	30.73	27.66	55.88	41.52	22.37	54.67	68.52
520	37	33.84	33.38	67.06	53.12	23.05	66.33	74.34
521	40	37.37	34.71	62.29	51.39	28.24	66.81	81.84
522	42	49.26	50.96	77.69	66.05	40.72	78.64	88.84
523	42	36.69	37.96	70.05	52.62	26.02	70.15	82.06
524	45	39.59	44.61	63.32	81.2	33.7	64.05	84.49
525	47	47.2	42.4	69.97	59.18	26.93	70.85	83.94
526	47	43.26	36.04	74.02	63.46	36.66	69.45	86.28
527	48	47.89	45.38	68.45	55.51	33.88	71.86	89.89
528	48	40.61	38.3	69.62	51.25	30.22	63.96	83.8
529	49	39.32	36.96	66.13	51.55	27.22	66.03	80.71
530	50	42.31	37.83	74.68	61.69	37.6	78.6	89.18
531	52	39.65	20.74	71.01	51.85	31.07	70.93	85.49
532	53	48.21	43.63	70.07	57.93	33.74	68.68	82.47
533	54	42.77	41.89	75.85	62.03	31.59	72.83	88.58
534	55	53.11	50.44	75.37	65.39	37.33	73.41	94.15
535	56	45.68	44.8	63.33	60.39	34.49	72.22	86.05
536	57	46.8	42.7	75.1	56.79	34.22	75.08	88.29
537	58	46.94	46.56	78.17	69.45	40.8	78.22	92.61
538	60	44.32	48	74.87	60.74	39	77.16	86.66
539	62	46.92	47.41	75.61	60.23	37.34	77.02	81.64
540	65	51.35	44.54	74.03	67.54	40.69	77.02	91.86
541	69	46.94	43.42	72.78	63.55	35.13	76.29	86.53
542	70	44.59	45.18	73.2	63.84	42.11	75.97	87.52
543	73	56.04	57.23	80.04	74.7	46.88	83.32	95.96
544	20	25.12	23.31	50.43	32.28	14.69	43.34	59.94
545	21	22.72	24.55	51.25	34.82	17.62	46.52	64.04
546	22	28.42	25	50.21	39.19	18.07	40.55	62.27
547	23	26.46	21.56	47.44	37.11	19.15	44.5	59.83
548	23	29.19	29.14	54.66	40.13	18.46	47.67	63.19
549	24	29.88	28.88	54.79	40.89	22.47	51.06	70.98
550	29	35.82	27.33	57.92	42.96	24.07	55.42	70.83
551	30	31.63	30.52	55.34	43.93	22.81	59.85	76.03
552	32	34.08	32.77	61.4	44.63	21.64	56.8	78.63
553	33	36.44	36.94	66.38	52.66	26.51	66.68	81
554	34	34.71	30.33	61.04	41.55	26.89	60.58	66.03
555	35	36.19	33.97	62.95	49.97	27.25	61.31	72.94
556	37	40.24	35.66	64.24	45.74	26.97	57.38	76.97
557	39	36.07	31.02	61.34	47.45	25.38	62.64	77.27
558	41	42.92	38.88	65.42	52.48	26.96	66.81	78.73
559	42	36.32	35.58	66.91	51.62	26.04	62.59	77.81
560	45	38.29	37.62	64.24	54.48	27.81	63.82	84.47
561	45	43.35	38.19	68.15	57.18	29.38	64.95	82.72
562	46	38.75	40.88	65.6	56.99	29.09	65.35	79.47
563	46	37.93	40.2	67.28	54.15	29.29	64.55	81.33
564	46	42.56	38.15	66.31	56.36	33.95	69.17	85.13
565	49	45.2	45.6	70.46	62.09	33.92	69.82	81.5
566	49	37.11	32.65	62.72	50.66	22.73	58.65	70.57
567	50	43.85	41.76	68.86	58.5	33.66	64.12	91.32
568	51	41.02	42.98	65.66	55.66	30.79	74.56	87.79
569	52	45.01	44.35	75.27	68.78	35.75	76.15	87.4
570	54	39.17	36.76	70.01	55.22	29.21	71.3	87.85
571	54	39.14	42.09	69.19	58.13	32.39	65.66	84.93
572	55	47.78	45	73.02	63.61	40.59	76.98	84.7
573	56	44.71	43.35	77.12	62.54	32.87	73.28	90.23
574	59	38.68	37.07	69.13	57.3	32.47	71.72	90.97
575	61	42.51	42.51	74.99	67.96	38.93	74.35	83.95
576	63	44.31	43.75	74.89	60.2	27.77	71.9	87.83
577	67	45.15	38.97	67.37	77	27.22	57.03	90.14
578	70	49.46	50.18	51.39	58.23	31.5	47.28	98.65
579	74	42.8	44.76	78.44	71.9	43.71	82.53	94.32
580	19	24	25	52	32	28	49	58
581	16	20	24	48	24	20	46	53
582	13	23	25	48	26	19	42	49
583	18	26	28	48	35	26	50	62
584	18	33	24	54	35	26	46	55
585	19	30	35	62	44	33	57	68
586	19	30	26	54	37	25	46	58
587	18	26	24	52	30	23	39	55
588	18	24	22	50	27	23	39	57
589	19	27	21	50	32	21	46	59
590	17	20	17	43	27	17	38	43
591	17	20	20	46	27	18	40	51
592	19	24	24	46	29	20	43	52
593	18	26	23	50	30	21	47	58
594	11	22	21	43	26	18	39	45
595	59	44	43	72	54	41	72	80
596	57	46	45	76	53	42	76	81
597	53	39	38	67	49	33	64	76
598	52	42	42	69	51	39	73	79
599	55	42	38	70	55	44	73	80
600	53	45	41	70	53	44	72	77
601	50	39	33	71	49	33	67	75
602	53	41	34	60	42	39	64	74
603	52	45	48	75	57	36	69	77
604	50	43	39	66	47	41	69	75
605	22	30	18	46	29	26	48	58
606	27	32	31	56	38	27	58	63
607	24	39	30	58	40	26	55	67
608	25	26	28	51	33	28	52	60
609	27	27	23	46	32	26	49	60
610	20	34	27	56	39	28	54	67
611	20	27	24	55	32	27	49	61
612	29	35	31	56	40	30	55	67
613	25	30	23	50	32	31	48	61
614	20	29	20	44	31	22	39	55
615	28	37	27	61	43	24	52	68
616	25	34	35	67	43	23	49	62
617	28	27	22	49	34	25	52	60
618	30	45	38	65	47	34	65	72
619	35	35	34	63	42	28	56	67
620	31	33	28	62	43	28	54	67
621	31	30	27	54	38	21	48	58
622	33	31	31	60	41	33	61	69
623	30	29	26	53	35	27	52	62
624	30	34	31	61	40	31	59	69
625	36	42	41	70	55	36	69	74
626	31	33	32	57	40	26	51	71
627	36	27	30	60	46	25	56	65
628	39	31	30	64	45	25	59	68
629	35	43	35	67	46	38	67	74
630	39	39	36	69	49	31	63	71
631	42	46	37	69	51	39	68	76
632	40	33	34	67	45	31	65	69
633	44	34	33	66	46	30	65	79
634	41	48	35	55	36	36	64	73
635	40	38	33	71	51	36	70	77
636	43	41	40	78	55	35	68	76
637	48	40	36	67	50	39	71	79
638	47	39	36	74	51	31	69	78
639	41	43	40	67	46	39	73	78
640	44	42	40	73	54	36	65	79
641	46	41	33	71	53	35	66	79
642	41	41	40	70	48	31	66	73
643	53	51	47	75	63	36	69	80
644	53	38	30	69	50	40	67	76
645	61	52	38	85	60	53	87	89
646	72	58	47	72	55	57	15	89
647	69	47	47	73	51	50	79	81
648	61	62	58	80	53	42	79	90
649	75	71	63	87	72	53	85	87
650	60	49	50	85	73	44	86	87
651	63	57	46	84	64	44	83	85
652	65	57	55	84	69	52	86	88
653	60	53	43	75	58	46	78	85
654	68	51	50	80	66	48	80	87
655	66	46	42	77	61	45	72	80
656	60	47	41	74	59	45	75	85
657	61	74	57	82	73	61	86	87
658	62	51	47	77	54	41	72	87
659	29.6	36	31	58	45	33	61	69
660	27.4	42	40	70	50	39	69	74
661	30.5	39	37	69	48	39	69	78
662	27	45	45	69	54	37	66	69
663	29	29	15	57	40	30	59	65
664	22	30	38	67	52	31	61	63
665	17	37	18	51	33	26	48	52
666	16	30	28	54	34	21	45	53
667	19	34	42	65	45	28	56	59
668	19	36	31	56	42	23	57	60
669	15	24	21	49	32	25	43	53
670	19	38	32	68	46	34	64	62
671	18	28	24	52	34	27	49	56
672	33.7	35	36	67	48	34	62	71
673	33.7	34	28	61	42	29	56	69
674	36.5	36	31	65	45	31	61	71
675	38.1	35	32	66	47	33	60	73
676	32.7	32	29	60	40	26	55	64
677	37.4	33	34	74	39	24	64	72
678	36.4	36	35	70	50	31	66	74
679	34.2	40	34	64	48	30	67	74
680	35.7	38	35	68	49	31	59	72
681	37.9	43	38	68	53	34	65	73
682	41.3	35	33	68	50	28	61	71
683	42.2	40	39	74	55	39	77	75
684	41.8	42	31	84	61	31	83	81
685	42.7	78	64	81	68	60	75	74
686	44.5	43	47	72	47	35	64	74
687	41.5	35	34	65	48	37	60	72
688	50.4	44	32	73	52	35	69	76
689	50.5	45	47	73	55	40	70	82
690	50.6	49	24	75	72	36	61	74
691	50.7	51	43	77	61	38	66	83
692	51.3	49	43	76	57	37	69	82
693	50.8	26	61	92	74	44	97	74
694	50.8	39	35	69	51	35	70	75
695	49.8	40	38	73	55	38	71	81
696	50.5	43	37	72	57	34	63	83
697	50.6	43	32	63	53	25	68	80
698	61.6	49	41	72	55	43	74	83
699	61.7	48	40	69	55	41	74	81
700	62.3	43	40	73	55	34	70	79
701	61.7	48	51	82	67	46	80	86
702	63.1	55	51	83	65	41	78	87
703	61.6	52	49	82	70	56	82	90
704	62.3	45	40	74	54	43	74	79
705	62.4	57	57	75	63	52	78	81
706	59.6	55	61	72	42	37	96	94
707	60	43	50	77	55	55	70	85
708	61.5	56	44	78	57	40	77	81
709	18	23	20	44	28	22	46	53
710	15	24	21	40	23	21	41	49
711	19	27	23	45	29	25	46	56
712	11	20	16	31	20	19	38	44
713	19	25	15	36	21	16	38	45
714	19	33	25	49	30	28	49	56
715	15	24	27	56	29	12	42	50
716	19	28	24	49	36	32	58	66
717	18	26	20	44	29	23	47	56
718	19	30	28	56	34	26	51	63
719	19	31	28	49	36	23	49	61
720	26	31	28	57	41	29	56	67
721	22	31	25	57	36	24	53	63
722	29	38	35	66	50	35	64	76
723	24	30	29	60	38	27	54	68
724	38.7	32	30	66	42	29	60	73
725	38.9	32	29	62	42	32	62	73
726	39.5	39	33	66	43	39	66	73
727	40.3	37	30	64	43	31	56	69
728	38.9	30	38	70	45	31	62	75
729	39.7	39	33	64	47	36	68	76
730	39.5	37	36	67	45	32	65	76
731	39.8	40	33	58	39	35	53	68
732	39.3	35	37	63	46	37	66	73
733	41.2	38	35	70	48	31	62	73
734	31	37	32	62	46	30	58	71
735	32	33	27	60	40	27	56	68
736	30	34	28	62	43	27	58	69
737	31	36	32	63	46	29	58	70
738	55.7	44	36	73	53	42	73	82
739	55.1	41	35	71	55	38	70	82
740	55.6	47	41	71	50	44	72	82
741	56.1	53	41	69	53	51	78	80
742	74.3	56	47	71	62	49	76	82
743	74.7	50	48	75	58	50	79	88
744	74.8	50	38	65	49	47	79	83
745	72	53	42	68	53	48	81	84
746	69.9	48	42	71	56	52	81	86
747	56.8	42	24	62	41	36	63	78
748	61.2	38	33	61	44	38	68	79
749	18	33	25	55	33	24	53	65
750	18	28	22	49	34	23	49	60
751	61.6	47	40	72	54	43	75	83
752	18	25	22	47	29	24	50	55
753	45	45	27	60	39	32	68	77
754	48.1	42	40	67	50	38	70	75
755	50.4	40	29	63	47	34	63	78
756	54.9	34	36	61	40	30	63	71
757	56.3	44	39	67	54	41	74	81
758	56.5	41	35	69	53	39	75	83
759	60.8	42	36	67	48	38	71	80
760	17	30	24	53	35	24	50	61
761	15	23	18	44	30	21	42	51
762	44.7	37	34	61	43	33	65	74
763	45.6	39	30	64	50	38	69	76
764	45.8	38	30	64	44	32	67	75
765	54.1	38	32	70	46	38	72	82
766	55.8	41	36	65	51	38	73	81
767	55.9	46	39	71	54	41	72	82
768	71.7	49	43	72	56	50	78	86
769	13	22	19	37	25	22	38	47
770	45.7	38	32	68	54	32	66	81
771	58.1	46	38	73	55	40	72	83
772	72.9	42	40	65	60	44	76	80
773	71.7	45	38	65	46	41	70	79
774	12	19	15	41	24	16	39	46
775	15	26	20	43	27	22	42	53
776	15	19	17	40	26	17	41	49
777	31	33	25	55	35	29	52	64
778	32	40	31	50	41	30	65	72
779	24	26	24	52	31	24	45	66
780	29	33	25	53	32	26	53	65
781	25	31	23	49	33	29	50	59
782	21	29	22	40	31	26	50	54
783	22	27	19	47	29	22	42	57
784	20	26	14	41	24	18	40	53
785	25	26	24	43	30	23	48	59
786	25	25	22	35	25	27	45	55
787	34	35	30	54	35	37	61	71
788	30	30	24	50	34	31	52	63
789	66	48	41	72	55	48	73	82
790	69.9	44	41	74	61	49	79	87
791	66.7	49	39	70	56	46	79	85
792	69.5	50	46	71	57	44	74	87
793	69.8	48	43	72	56	44	76	86
794	68	47	46	71	59	46	78	86
795	69.9	51	48	77	58	47	77	86
796	2	14	10	25	13	8	22	26
797	3	18	17	31	19	13	30	34
798	2	18	11	30	17	7	26	35
799	2	14	12	32	14	10	28	32
800	19	30	27	52	34	19	48	63
801	27	35	29	55	29	23	57	62
802	28	28	23	58	39	21	43	56
803	28	35	22	45	28	28	48	62
804	22	27	20	39	25	27	46	57
805	26	28	23	61	32	19	49	63
806	32	31	25	60	42	26	58	72
807	39	47	36	57	40	40	67	73
808	35	31	26	49	34	31	56	61
809	35	34	30	68	44	26	60	77
810	44	34	27	53	35	32	55	66
811	22.3	28	24	48	33	24	49	58
812	30.3	30	23	57	37	25	55	68
813	27	41	33	64	48	26	61	65
814	26	26	29	56	38	23	51	61
815	17	24	23	47	43	33	52	59
816	14	19	11	47	32	23	40	46
817	19	29	23	42	31	28	50	59
818	18	21	18	45	26	16	40	51
819	19	18	22	51	36	17	54	64
820	18	13	14	50	26	18	31	46
821	19	15	19	49	30	24	45	47
822	37.2	26	25	59	37	28	59	70
823	35.8	31	40	70	55	38	64	80
824	38.2	38	29	69	52	32	73	81
825	35	34	34	67	40	29	55	69
826	39.5	45	43	75	44	47	67	83
827	40.8	45	38	70	47	36	68	74
828	37.7	31	20	55	37	30	58	69
829	51.4	41	38	68	49	38	70	78
830	62.1	46	37	71	52	38	77	81
831	33	31	29	65	43	31	63	74
832	50	34	23	56	41	38	65	73
833	55	39	29	60	41	41	69	79
834	55.5	46	35	63	48	4	71	78
835	55.9	42	40	63	49	46	73	78
836	56.7	52	35	68	50	43	72	77
837	70.8	54	45	72	56	48	81	85
838	72.7	53	40	69	56	49	82	85
839	72.7	45	40	62	50	43	76	81
840	72.1	58	40	67	50	49	81	84
841	71.8	48	36	65	50	43	72	80
842	69.6	42	42	69	57	47	73	83
843	75.2	51	38	63	47	45	74	80
844	18	23	23	41	28	21	43	52
845	45.5	45	40	64	49	36	70	77
846	45.7	36	31	64	43	32	68	77
847	52.6	40	37	63	47	37	65	76
848	54.5	48	42	72	55	46	78	83
849	55.8	40	34	70	49	33	63	77
850	44.8	38	30	70	50	36	65	73
851	56.9	39	37	67	51	37	73	79
852	72.6	40	33	68	51	38	72	82
853	74.1	58	52	78	64	55	86	92
854	73	40	35	73	58	47	83	87
855	74.2	51	43	75	58	49	78	87
856	74.8	43	37	69	53	45	78	84
857	72	49	40	71	54	48	78	83
858	19	25	22	49	34	24	48	57
859	19	30	26	51	36	26	54	61
860	18	23	24	50	25	21	55	56
861	19	28	23	50	31	20	48	57
862	19	31	22	52	38	24	53	65
863	18	22	15	38	22	19	42	52
864	17	22	20	41	27	18	39	51
865	19	25	23	41	26	20	47	55
866	19	26	17	40	26	22	42	53
867	14	24	21	43	27	24	46	53
868	34	30	18	52	34	24	48	61
869	25	30	22	46	33	28	51	62
870	32	29	25	55	40	29	51	65
871	41	37	29	55	41	37	65	75
872	44	41	32	57	42	38	72	76
873	41	34	29	53	37	33	60	68
874	41	35	23	54	37	34	58	68
875	63	38	32	67	51	41	74	85
876	62	48	46	71	52	46	76	85
877	3	16	16	31	19	12	28	36
878	2	11	10	29	18	10	24	30
879	68	52	47	84	74	54	74	89
880	37	34	33	70	50	33	58	74
881	21	31	23	49	35	20	56	59
882	67	40	37	80	67	44	73	87
883	31.75	32	29	67	44	27	51	73
884	1.67	12	12	30	17	8	23	29
885	42.75	38	34	73	54	38	63	79
886	34	39	29	66	48	28	58	71
887	49	41	34	77	62	39	66	82
888	30	30	24	63	47	26	52	68
889	48	52	42	78	64	44	66	77
890	73	47	41	74	62	40	76	84
891	22.42	26	21	57	39	23	47	62
892	21	28	24	55	38	23	47	60
893	64	46	38	80	62	48	73	85
894	49	44	42	80	62	44	70	85
895	75.75	42	42	83	66	44	72	85
896	31.75	32	31	70	50	34	59	74
897	47	40	37	75	59	38	68	81
898	17.25	23	21	51	36	21	42	54
899	48.5	39	36	75	58	40	66	83
900	85	56	51	86	73	58	83	92
901	1.92	12	11	29	16	10	22	26
902	76	47	38	70	58	49	74	86
903	80.08	51	45	86	75	54	81	92
904	32.17	30	25	69	48	25	53	48
905	62.5	49	42	83	63	48	76	86
906	30	26	23	62	43	27	49	69
907	66	46	43	84	66	55	77	87
908	22	29	24	59	41	26	48	65
909	24.67	24	20	60	40	26	49	73
910	64	48	38	80	65	50	76	87
911	2.33	11	12	32	20	11	25	30
912	38	41	33	75	57	37	62	78
913	84	46	49	80	65	46	79	84
914	41.5	41	34	74	56	40	63	77
915	10	20	18	50	33	20	36	51
916	59	46	43	81	71	46	72	85
917	56	42	37	78	66	48	76	85
918	39	37	31	73	56	35	63	78
919	62	53	43	75	57	46	76	86
920	84	74	56	87	75	53	86	89
921	43.92	41	34	76	55	33	67	83
922	39	38	33	77	59	38	66	81
923	42.25	36	35	75	57	36	65	80
924	32	31	29	65	47	21	48	48
925	18	25	22	57	40	24	47	58
926	54	45	41	79	63	46	71	86
927	89	64	59	91	77	64	86	91
928	80.5	44	42	82	66	48	73	89
929	39	31	28	66	47	29	62	69
930	15.42	20	18	49	31	19	38	53
931	55	44	43	78	64	44	69	84
932	33.25	32	30	68	49	31	57	71
933	26	29	27	62	43	28	50	68
934	31.08	30	28	65	44	30	53	72
935	34	32	31	71	54	32	61	77
936	32	24	24	63	44	29	52	69
937	35	38	29	74	53	33	61	76
938	13.58	17	14	41	25	14	35	48
939	36	42	40	75	57	41	66	79
940	50	39	34	67	52	32	67	75
941	77.58	51	47	86	68	41	77	90
942	22	29	28	61	43	26	48	63
943	48	41	36	75	59	40	67	79
944	26.5	30	27	64	43	26	51	69
945	59	47	51	79	62	47	74	89
946	29.08	32	31	69	45	30	56	62
947	68	53	49	87	77	55	82	91
948	43.5	35	31	72	51	34	60	74
949	79.33	60	53	88	79	59	87	91
950	29	28	26	61	44	27	51	66
951	47	43	40	80	62	40	71	82
952	57	55	42	77	71	42	79	84
953	40.08	31	29	68	50	33	61	75
954	1.9	12	14	32	18	9	23	31
955	36	36	34	67	52	34	59	73
956	62.92	42	41	78	61	48	67	84
957	6	18	18	44	30	18	35	47
958	13	18	17	50	30	18	34	49
959	43.42	34	35	73	53	36	62	80
960	22.42	26	21	55	40	23	49	63
961	41	36	33	73	55	37	60	79
962	47	44	46	75	60	45	64	83
963	18.17	25	22	60	38	24	46	60
964	27	28	29	59	37	20	54	62
965	0.25	6	7	17	9	5	13	17
966	45	40	36	74	61	43	67	83
967	53	34	30	74	57	36	62	79
968	15.42	22	18	53	34	19	40	54
969	71.42	47	48	82	70	51	79	91
970	50	38	31	76	55	38	66	80
971	17	23	18	53	33	19	43	53
972	40.33	35	30	68	51	37	61	76
973	41	39	36	74	57	40	66	81
974	67	42	38	75	59	43	68	81
975	36	33	30	74	51	26	59	54
976	4.83	13	13	33	20	9	26	33
977	34	33	29	70	49	31	60	72
978	85	61	54	87	79	59	82	91
979	42	38	33	74	58	41	63	76
980	32.33	31	28	64	46	30	54	70
981	53	35	42	73	55	29	66	76
982	23	32	30	61	44	31	52	67
983	52.17	48	39	77	64	54	71	85
984	36.25	32	27	68	47	30	58	73
985	0.67	12	12	28	14	7	21	24
986	49	46	41	79	62	44	69	83
987	62	38	34	79	65	43	69	85
988	73	53	51	88	76	63	84	91
989	43	38	36	76	62	38	68	81
990	23	34	25	57	39	24	52	55
991	36	30	28	68	49	32	58	75
992	71	52	48	84	71	51	79	88
993	45	42	37	76	62	40	65	80
994	48.42	37	31	76	58	38	67	82
995	14.75	20	18	46	29	16	36	50
996	38	32	29	66	47	34	59	72
997	30	23	24	56	37	20	48	60
998	64.33	55	45	82	70	57	81	87
999	59.58	41	39	79	66	46	73	88
1000	70.67	46	41	83	68	49	75	89
1001	17	24	19	54	39	23	43	61
1002	51	39	39	74	51	35	65	78
1003	24.92	26	24	61	40	22	45	66
1004	48	43	38	79	61	42	73	85
1005	67	49	43	84	68	56	78	89
1006	69	40	42	81	69	47	75	88
1007	0.67	9	9	25	14	8	19	23
1008	80	49	45	78	60	43	79	84
1009	62.5	46	40	85	69	50	78	86
1010	37.5	38	39	77	59	38	62	81
1011	40	44	38	72	54	36	65	78
1012	48	40	38	75	58	40	63	80
1013	25	30	29	59	45	28	50	66
1014	52	38	35	74	52	41	68	81
1015	39.92	34	31	72	55	32	58	77
1016	44	30	34	73	57	38	65	80
1017	80	46	44	82	75	56	79	88
1018	51	39	40	79	61	46	72	86
1019	36.83	32	28	67	50	30	57	71
1020	3.5	19	16	41	24	16	31	40
1021	70	66	60	82	73	64	88	88
1022	25.25	27	26	59	41	25	49	66
1023	48	38	37	75	60	38	67	83
1024	56	43	40	80	62	46	72	84
1025	46.83	38	34	74	54	38	65	78
1026	51	36	35	68	53	41	72	83
1027	56	47	46	80	65	47	73	85
1028	47	42	38	80	60	41	70	82
