# Supplementary material for: Improvements and inter-laboratory implementation and optimization of blood-based single-locus age prediction models using DNA methylation of the ELOVL2 promoter
Source: Sci Rep. 2020 Sep 24;10:15652. doi: 10.1038/s41598-020-72567-6 (PMC7515898; doi:10.1038/s41598-020-72567-6)
Supplement: Supplementary file 5 — Supplementary Dataset 3. [file 41598_2020_72567_MOESM5_ESM.txt]

Study	Group_in_original_study	Internal_ID	NO	Age	Sex	CpG_01	CpG_02	CpG_03	CpG_04	CpG_05	CpG_06	CpG_07	CpG_01sq	CpG_02sq	CpG_03sq	CpG_04sq	CpG_05sq	CpG_06sq	CpG_07sq
Park	Training_set	49	68	11	male	18.07	19.87	42.61	25.67	15.82	33.34	40.44	326.5249	394.8169	1815.6121	658.9489	250.2724	1111.5556	1635.3936
Park	Training_set	69	99	11	female	20.22	19.63	43.86	21.7	18.18	35.22	46.03	408.8484	385.3369	1923.6996	470.89	330.5124	1240.4484	2118.7609
Park	Training_set	348	499	11	female	21.59	20.28	44.49	25.46	17.07	35.44	47.54	466.1281	411.2784	1979.3601	648.2116	291.3849	1255.9936	2260.0516
Park	Training_set	499	711	11	female	41.29	39.12	71.88	46.09	39.48	66.22	75.96	1704.8641	1530.3744	5166.7344	2124.2881	1558.6704	4385.0884	5769.9216
Park	Training_set	19	25	12	male	17.53	16.85	40.11	23.81	14.31	33.02	41.66	307.3009	283.9225	1608.8121	566.9161	204.7761	1090.3204	1735.5556
Park	Training_set	30	41	12	female	19.26	20.36	44.72	27.79	18.47	36.06	42.11	370.9476	414.5296	1999.8784	772.2841	341.1409	1300.3236	1773.2521
Park	Training_set	101	144	12	male	26.45	25.4	51.08	27.22	21.86	40.95	54.28	699.6025	645.16	2609.1664	740.9284	477.8596	1676.9025	2946.3184
Park	Training_set	261	372	12	female	24.12	24.55	52.73	21.84	22.84	38.24	40.62	581.7744	602.7025	2780.4529	476.9856	521.6656	1462.2976	1649.9844
Park	Training_set	372	536	12	male	19	17.99	43.49	26.91	15.61	33.78	44.5	361	323.6401	1891.3801	724.1481	243.6721	1141.0884	1980.25
Park	Training_set	392	560	13	female	22.05	24.06	48.98	27.74	19.69	40.24	52.28	486.2025	578.8836	2399.0404	769.5076	387.6961	1619.2576	2733.1984
Park	Training_set	463	664	13	male	24.58	23.23	52.39	31.78	20.02	43.63	54.38	604.1764	539.6329	2744.7121	1009.9684	400.8004	1903.5769	2957.1844
Park	Validation_set	615	258	13	male	24.83	23.99	47.8	24.27	19.93	35.51	42.6	616.5289	575.5201	2284.84	589.0329	397.2049	1260.9601	1814.76
Park	Training_set	109	153	14	male	22.44	21.78	48.34	25.01	21.96	40.73	52.91	503.5536	474.3684	2336.7556	625.5001	482.2416	1658.9329	2799.4681
Park	Training_set	151	215	14	female	24.38	24.38	49.68	29.43	24.28	41.59	50.35	594.3844	594.3844	2468.1024	866.1249	589.5184	1729.7281	2535.1225
Park	Training_set	201	287	14	female	28.07	27.28	56.97	32.33	19.36	43.34	49.61	787.9249	744.1984	3245.5809	1045.2289	374.8096	1878.3556	2461.1521
Park	Validation_set	735	659	14	female	25.56	22.06	47.8	27.11	21.28	39.15	50.03	653.3136	486.6436	2284.84	734.9521	452.8384	1532.7225	2503.0009
Park	Training_set	219	312	15	female	21.39	19.32	53.45	31.31	17.77	38.27	45.18	457.5321	373.2624	2856.9025	980.3161	315.7729	1464.5929	2041.2324
Park	Training_set	220	313	15	male	24.47	26.57	55.54	30.19	20.74	43.48	50.37	598.7809	705.9649	3084.6916	911.4361	430.1476	1890.5104	2537.1369
Park	Validation_set	590	185	15	female	25.71	24.46	52.22	24.85	24.09	43.56	52.34	661.0041	598.2916	2726.9284	617.5225	580.3281	1897.4736	2739.4756
Park	Validation_set	760	747	15	male	21.29	20.03	46.3	27.94	18.24	37.64	47.74	453.2641	401.2009	2143.69	780.6436	332.6976	1416.7696	2279.1076
Park	Training_set	519	743	16	male	21.85	19.74	49.03	26.18	20.34	39.22	51.24	477.4225	389.6676	2403.9409	685.3924	413.7156	1538.2084	2625.5376
Park	Training_set	114	161	17	male	27.72	25.27	57.32	34.12	23.47	48.06	60.76	768.3984	638.5729	3285.5824	1164.1744	550.8409	2309.7636	3691.7776
Park	Validation_set	566	101	17	female	24.68	22.35	49.83	25.87	19.49	42.01	54.48	609.1024	499.5225	2483.0289	669.2569	379.8601	1764.8401	2968.0704
Park	Validation_set	638	345	17	female	28.3	26.19	52.4	32.1	22.07	46.66	55.86	800.89	685.9161	2745.76	1030.41	487.0849	2177.1556	3120.3396
Park	Training_set	34	45	18	female	23.22	23.36	52.35	35.13	21.62	40.28	47.39	539.1684	545.6896	2740.5225	1234.1169	467.4244	1622.4784	2245.8121
Park	Training_set	59	86	18	female	22.83	25.41	50.07	33.26	21.62	40.65	49.55	521.2089	645.6681	2507.0049	1106.2276	467.4244	1652.4225	2455.2025
Park	Training_set	327	469	18	male	23.26	21.37	54.95	30.38	18.82	32.79	52.69	541.0276	456.6769	3019.5025	922.9444	354.1924	1075.1841	2776.2361
Park	Training_set	248	354	21	male	26.12	26.79	58.2	34.19	25.2	47.15	55.46	682.2544	717.7041	3387.24	1168.9561	635.04	2223.1225	3075.8116
Park	Training_set	481	686	22	female	26.9	27.63	56.34	35.42	23.28	49.31	60.4	723.61	763.4169	3174.1956	1254.5764	541.9584	2431.4761	3648.16
Park	Training_set	486	693	22	male	26.73	26.04	56.74	33.54	23.21	45.01	58.52	714.4929	678.0816	3219.4276	1124.9316	538.7041	2025.9001	3424.5904
Park	Validation_set	642	359	22	male	28.25	25.1	56.16	32.54	21.13	44.47	49.62	798.0625	630.01	3153.9456	1058.8516	446.4769	1977.5809	2462.1444
Park	Validation_set	693	523	22	male	24.03	24.36	52.44	34.48	21.89	46.32	55.8	577.4409	593.4096	2749.9536	1188.8704	479.1721	2145.5424	3113.64
Park	Training_set	40	52	23	male	26.06	24.61	53.51	33.6	22.29	41.32	56.1	679.1236	605.6521	2863.3201	1128.96	496.8441	1707.3424	3147.21
Park	Training_set	375	539	23	female	28.61	27.87	59.98	38.18	24.26	47.76	61.08	818.5321	776.7369	3597.6004	1457.7124	588.5476	2281.0176	3730.7664
Park	Training_set	429	614	23	male	28.73	26.39	60.08	19.51	28.21	54.55	65.3	825.4129	696.4321	3609.6064	380.6401	795.8041	2975.7025	4264.09
Park	Validation_set	688	507	23	male	26.64	23.53	58.52	38.23	23.21	46.25	64.6	709.6896	553.6609	3424.5904	1461.5329	538.7041	2139.0625	4173.16
Park	Training_set	43	57	24	female	27.26	28.34	58.91	38.31	23.7	48.48	57.3	743.1076	803.1556	3470.3881	1467.6561	561.69	2350.3104	3283.29
Park	Training_set	171	249	24	male	30.44	28.75	57.59	31.49	25.3	51.25	62.83	926.5936	826.5625	3316.6081	991.6201	640.09	2626.5625	3947.6089
Park	Training_set	253	361	24	male	28.13	28.83	59.45	36.13	25.93	49.11	57.3	791.2969	831.1689	3534.3025	1305.3769	672.3649	2411.7921	3283.29
Park	Training_set	369	532	25	male	30	30.82	59.65	37.82	25.48	52.58	65.2	900	949.8724	3558.1225	1430.3524	649.2304	2764.6564	4251.04
Park	Validation_set	547	49	25	female	26.45	25.28	53.84	36.76	21.47	47.43	60.72	699.6025	639.0784	2898.7456	1351.2976	460.9609	2249.6049	3686.9184
Park	Training_set	236	335	26	female	33.36	32.23	62.12	37.6	26.31	51.3	62.91	1112.8896	1038.7729	3858.8944	1413.76	692.2161	2631.69	3957.6681
Park	Training_set	136	196	27	male	30.62	28.17	61.64	35.99	25.02	51.6	62.64	937.5844	793.5489	3799.4896	1295.2801	626.0004	2662.56	3923.7696
Park	Training_set	444	634	27	female	33.5	30.9	56.25	44.87	26.93	57.47	64.63	1122.25	954.81	3164.0625	2013.3169	725.2249	3302.8009	4177.0369
Park	Training_set	514	732	27	female	32.95	27.75	57.94	33.55	27.35	53.53	63.78	1085.7025	770.0625	3357.0436	1125.6025	748.0225	2865.4609	4067.8884
Park	Training_set	51	74	28	female	30.4	28.9	59.1	41.85	27.66	53.42	64.52	924.16	835.21	3492.81	1751.4225	765.0756	2853.6964	4162.8304
Park	Validation_set	665	425	28	female	28.51	32.49	61.82	42.51	26.37	52.76	58.91	812.8201	1055.6001	3821.7124	1807.1001	695.3769	2783.6176	3470.3881
Park	Training_set	22	29	31	male	33.92	32.53	61.77	42.19	29.3	57.02	65.69	1150.5664	1058.2009	3815.5329	1779.9961	858.49	3251.2804	4315.1761
Park	Training_set	135	193	32	male	31.78	29.45	60.72	39.04	26.05	52.4	63.86	1009.9684	867.3025	3686.9184	1524.1216	678.6025	2745.76	4078.0996
Park	Training_set	394	563	33	male	32.92	32.43	61.97	37.82	31.03	56.26	67.58	1083.7264	1051.7049	3840.2809	1430.3524	962.8609	3165.1876	4567.0564
Park	Validation_set	681	486	33	female	32.92	28.4	60.78	42.12	28.83	55.97	72.2	1083.7264	806.56	3694.2084	1774.0944	831.1689	3132.6409	5212.84
Park	Validation_set	751	726	33	female	29.17	26.33	57.14	32.3	26.21	49.85	63.14	850.8889	693.2689	3264.9796	1043.29	686.9641	2485.0225	3986.6596
Park	Validation_set	567	105	34	male	32.24	30.12	62.04	38.49	29.9	57.14	70.5	1039.4176	907.2144	3848.9616	1481.4801	894.01	3264.9796	4970.25
Park	Training_set	92	134	35	male	37.73	35.57	68.13	46.53	32.73	61.91	70.97	1423.5529	1265.2249	4641.6969	2165.0409	1071.2529	3832.8481	5036.7409
Park	Training_set	301	435	35	female	35.01	34.43	58.24	42.15	26.94	56.98	62.06	1225.7001	1185.4249	3391.8976	1776.6225	725.7636	3246.7204	3851.4436
Park	Validation_set	608	238	35	male	40.92	38.66	66.81	39.84	34.19	63.18	70.22	1674.4464	1494.5956	4463.5761	1587.2256	1168.9561	3991.7124	4930.8484
Park	Validation_set	654	389	35	female	36.72	35.12	68.63	50.53	30.85	61.58	70.37	1348.3584	1233.4144	4710.0769	2553.2809	951.7225	3792.0964	4951.9369
Park	Validation_set	694	525	35	male	33.79	31.52	63.07	41.92	26.94	55.06	69.25	1141.7641	993.5104	3977.8249	1757.2864	725.7636	3031.6036	4795.5625
Park	Training_set	36	47	36	male	34.44	31.93	62.21	44.42	29.2	56.33	67.32	1186.1136	1019.5249	3870.0841	1973.1364	852.64	3173.0689	4531.9824
Park	Training_set	53	77	36	female	34.63	36.46	45.76	42.77	28.55	55.57	63.55	1199.2369	1329.3316	2093.9776	1829.2729	815.1025	3088.0249	4038.6025
Park	Training_set	108	152	36	male	32.73	29.94	64.87	42.56	28.25	58.82	70.15	1071.2529	896.4036	4208.1169	1811.3536	798.0625	3459.7924	4921.0225
Park	Training_set	174	253	36	female	35.38	33.92	64.16	36.66	29.06	54.52	66.3	1251.7444	1150.5664	4116.5056	1343.9556	844.4836	2972.4304	4395.69
Park	Training_set	264	379	36	female	38.05	35.42	66.52	42.86	35.07	60.44	69.97	1447.8025	1254.5764	4424.9104	1836.9796	1229.9049	3652.9936	4895.8009
Park	Training_set	512	729	36	female	35.62	31.7	66.63	41.53	20.27	74.29	79.23	1268.7844	1004.89	4439.5569	1724.7409	410.8729	5519.0041	6277.3929
Park	Validation_set	673	452	36	female	33.88	32.73	58.9	39.3	25.04	52.6	56.84	1147.8544	1071.2529	3469.21	1544.49	627.0016	2766.76	3230.7856
Park	Training_set	324	465	37	female	35.12	33.56	65.61	46.14	30.85	61.11	70.45	1233.4144	1126.2736	4304.6721	2128.8996	951.7225	3734.4321	4963.2025
Park	Training_set	403	576	37	male	33.09	33.82	66.75	44.85	35.71	62.29	78.6	1094.9481	1143.7924	4455.5625	2011.5225	1275.2041	3880.0441	6177.96
Park	Validation_set	560	78	37	male	35.03	34.27	63.93	40.56	30.83	55.83	63.77	1227.1009	1174.4329	4087.0449	1645.1136	950.4889	3116.9889	4066.6129
Park	Training_set	2	2	38	male	35.92	34.63	63.93	45.96	30.32	61.58	69.62	1290.2464	1199.2369	4087.0449	2112.3216	919.3024	3792.0964	4846.9444
Park	Training_set	14	17	38	female	36.74	34.31	66.93	45.86	32.68	61.89	71.72	1349.8276	1177.1761	4479.6249	2103.1396	1067.9824	3830.3721	5143.7584
Park	Training_set	224	318	38	male	42.03	36.34	70.06	46.84	31.93	65.59	73.55	1766.5209	1320.5956	4908.4036	2193.9856	1019.5249	4302.0481	5409.6025
Park	Training_set	479	684	38	female	36.95	34.42	65.86	42.92	32.37	60.14	72.05	1365.3025	1184.7364	4337.5396	1842.1264	1047.8169	3616.8196	5191.2025
Park	Training_set	143	206	41	male	39.75	36.38	70.4	45.91	34.63	63.88	75.32	1580.0625	1323.5044	4956.16	2107.7281	1199.2369	4080.6544	5673.1024
Park	Validation_set	546	39	41	male	37.48	34.06	67.63	46.9	33.52	61.35	73.33	1404.7504	1160.0836	4573.8169	2199.61	1123.5904	3763.8225	5377.2889
Park	Validation_set	586	177	42	female	35.56	31.72	63.6	37.23	32.7	61.03	69.98	1264.5136	1006.1584	4044.96	1386.0729	1069.29	3724.6609	4897.2004
Park	Validation_set	724	631	42	male	38.81	37.06	68.63	49.15	35.06	64.57	74.76	1506.2161	1373.4436	4710.0769	2415.7225	1229.2036	4169.2849	5589.0576
Park	Training_set	71	102	43	male	35.09	35.22	68.32	42.72	33.73	63.16	73.91	1231.3081	1240.4484	4667.6224	1824.9984	1137.7129	3989.1856	5462.6881
Park	Training_set	137	199	43	male	37.61	35.58	70.69	44.64	33.54	63.92	74.1	1414.5121	1265.9364	4997.0761	1992.7296	1124.9316	4085.7664	5490.81
Park	Training_set	195	279	43	female	40.27	36.48	71.53	43.65	30.64	63.88	70.97	1621.6729	1330.7904	5116.5409	1905.3225	938.8096	4080.6544	5036.7409
Park	Training_set	228	323	44	male	41.64	37.7	73.64	49.59	31.91	65.52	70.72	1733.8896	1421.29	5422.8496	2459.1681	1018.2481	4292.8704	5001.3184
Park	Training_set	102	145	45	female	36.43	34.51	70.15	45.19	34.64	63.46	75.86	1327.1449	1190.9401	4921.0225	2042.1361	1199.9296	4027.1716	5754.7396
Park	Training_set	328	470	45	female	40.84	35.02	71.99	52.17	35.29	64.07	78.48	1667.9056	1226.4004	5182.5601	2721.7089	1245.3841	4104.9649	6159.1104
Park	Training_set	82	120	46	female	37.08	37.57	69.54	43.51	38.75	67.88	75.49	1374.9264	1411.5049	4835.8116	1893.1201	1501.5625	4607.6944	5698.7401
Park	Training_set	94	136	46	female	40.65	38.75	72.74	50.31	38.57	69.68	79.85	1652.4225	1501.5625	5291.1076	2531.0961	1487.6449	4855.3024	6376.0225
Park	Training_set	377	542	46	male	45.59	43.51	73.8	55.84	28.11	67.85	77.09	2078.4481	1893.1201	5446.44	3118.1056	790.1721	4603.6225	5942.8681
Park	Training_set	401	572	46	male	40.69	37.24	71.36	48.31	39.89	67.39	79.21	1655.6761	1386.8176	5092.2496	2333.8561	1591.2121	4541.4121	6274.2241
Park	Validation_set	582	160	46	male	38.47	34.26	68.47	39.86	35.68	62.39	76.71	1479.9409	1173.7476	4688.1409	1588.8196	1273.0624	3892.5121	5884.4241
Park	Training_set	129	181	47	female	43.08	41.94	72.52	43.93	43.29	72.54	78.74	1855.8864	1758.9636	5259.1504	1929.8449	1874.0241	5262.0516	6199.9876
Park	Training_set	204	292	47	male	41.89	40.91	73.56	47.91	34.81	70.17	75.96	1754.7721	1673.6281	5411.0736	2295.3681	1211.7361	4923.8289	5769.9216
Park	Training_set	448	638	47	female	39.28	36	71.5	47.26	35.66	66.59	77.37	1542.9184	1296	5112.25	2233.5076	1271.6356	4434.2281	5986.1169
Park	Training_set	41	53	48	male	38.14	35.83	68.38	49.29	33.85	66.55	73.73	1454.6596	1283.7889	4675.8244	2429.5041	1145.8225	4428.9025	5436.1129
Park	Training_set	97	140	48	male	38.15	36.13	73.25	51	34.43	68.39	81.31	1455.4225	1305.3769	5365.5625	2601	1185.4249	4677.1921	6611.3161
Park	Training_set	118	165	48	male	41.38	42.91	72.38	47.33	43.26	70.8	79.62	1712.3044	1841.2681	5238.8644	2240.1289	1871.4276	5012.64	6339.3444
Park	Training_set	225	319	48	male	37.62	34.69	75.39	48.89	32.38	67.59	74.84	1415.2644	1203.3961	5683.6521	2390.2321	1048.4644	4568.4081	5601.0256
Park	Validation_set	554	66	48	male	35.12	35.25	66.92	48.85	34.56	61.91	72.14	1233.4144	1242.5625	4478.2864	2386.3225	1194.3936	3832.8481	5204.1796
Park	Validation_set	561	81	48	male	39.48	38.49	67.3	48.8	33.94	66.61	70.84	1558.6704	1481.4801	4529.29	2381.44	1151.9236	4436.8921	5018.3056
Park	Validation_set	585	173	48	male	42.01	39.66	70.79	43.19	39.9	67.14	77.2	1764.8401	1572.9156	5011.2241	1865.3761	1592.01	4507.7796	5959.84
Park	Training_set	72	103	51	female	40.6	37.99	73.72	52.6	35.56	68.04	80.78	1648.36	1443.2401	5434.6384	2766.76	1264.5136	4629.4416	6525.4084
Park	Training_set	208	299	51	male	42.93	42.55	75.93	52.75	37.41	71.09	77.67	1842.9849	1810.5025	5765.3649	2782.5625	1399.5081	5053.7881	6032.6289
Park	Training_set	431	616	51	female	38.66	39.05	68.58	46.52	35.05	64.98	75.37	1494.5956	1524.9025	4703.2164	2164.1104	1228.5025	4222.4004	5680.6369
Park	Validation_set	562	85	51	female	41.4	40.82	75.19	56.26	37.49	66.92	77.26	1713.96	1666.2724	5653.5361	3165.1876	1405.5001	4478.2864	5969.1076
Park	Validation_set	584	172	51	female	42.13	38	73.39	50.56	38.97	69.01	80.83	1774.9369	1444	5386.0921	2556.3136	1518.6609	4762.3801	6533.4889
Park	Training_set	374	538	52	male	43.91	44.44	76.01	54.76	42.05	70.06	81.32	1928.0881	1974.9136	5777.5201	2998.6576	1768.2025	4908.4036	6612.9424
Park	Training_set	475	678	53	female	41.81	40.36	69.93	47.29	39.13	70.85	75.16	1748.0761	1628.9296	4890.2049	2236.3441	1531.1569	5019.7225	5649.0256
Park	Training_set	279	403	54	male	45.64	42.06	73.51	56.13	41.75	71.26	79.52	2083.0096	1769.0436	5403.7201	3150.5769	1743.0625	5077.9876	6323.4304
Park	Training_set	289	416	54	female	41.97	39.13	70.75	55.45	38.61	70.37	79.98	1761.4809	1531.1569	5005.5625	3074.7025	1490.7321	4951.9369	6396.8004
Park	Validation_set	548	54	54	male	43.86	43.99	73.67	55.02	44.11	72.15	78.87	1923.6996	1935.1201	5427.2689	3027.2004	1945.6921	5205.6225	6220.4769
Park	Training_set	402	575	55	female	44.52	38.3	72.41	49.76	39.55	70.9	77.83	1982.0304	1466.89	5243.2081	2476.0576	1564.2025	5026.81	6057.5089
Park	Validation_set	714	601	55	male	42.05	40.16	71.11	51.59	37.78	62.82	81.32	1768.2025	1612.8256	5056.6321	2661.5281	1427.3284	3946.3524	6612.9424
Park	Training_set	205	293	56	female	42.89	46.61	78.01	53.26	37.35	72.22	81.07	1839.5521	2172.4921	6085.5601	2836.6276	1395.0225	5215.7284	6572.3449
Park	Training_set	416	593	56	female	42.25	38.87	71.68	49.17	40.73	69.25	81.48	1785.0625	1510.8769	5138.0224	2417.6889	1658.9329	4795.5625	6638.9904
Park	Validation_set	750	718	56	male	45.7	45.37	74.99	48.46	42.04	71.28	78.32	2088.49	2058.4369	5623.5001	2348.3716	1767.3616	5080.8384	6134.0224
Park	Training_set	16	21	57	female	52.69	47.35	78.78	59.16	44.58	76.32	80.88	2776.2361	2242.0225	6206.2884	3499.9056	1987.3764	5824.7424	6541.5744
Park	Training_set	231	326	57	male	45.28	41.68	77.24	55.23	34.02	74.45	72.8	2050.2784	1737.2224	5966.0176	3050.3529	1157.3604	5542.8025	5299.84
Park	Training_set	245	350	57	male	52.85	51.47	81.73	62.27	36.17	74.85	76.64	2793.1225	2649.1609	6679.7929	3877.5529	1308.2689	5602.5225	5873.6896
Park	Training_set	426	607	57	male	42.09	41.46	72.62	49.61	42.64	72.9	81.93	1771.5681	1718.9316	5273.6644	2461.1521	1818.1696	5314.41	6712.5249
Park	Training_set	496	705	57	male	41.31	40.99	71.64	49.49	38.77	68.73	76.29	1706.5161	1680.1801	5132.2896	2449.2601	1503.1129	4723.8129	5820.1641
Park	Validation_set	559	76	57	male	45.65	43.31	75.52	56.82	42.38	73.1	80.1	2083.9225	1875.7561	5703.2704	3228.5124	1796.0644	5343.61	6416.01
Park	Validation_set	628	311	58	male	56.54	54.34	83.48	62.02	50.23	84.12	86.04	3196.7716	2952.8356	6968.9104	3846.4804	2523.0529	7076.1744	7402.8816
Park	Training_set	106	149	62	female	47.38	45.62	77.53	58.28	45.43	74.29	85.86	2244.8644	2081.1844	6010.9009	3396.5584	2063.8849	5519.0041	7371.9396
Park	Training_set	270	387	62	female	44.86	42.78	67.75	52.87	35.17	69.83	70.19	2012.4196	1830.1284	4590.0625	2795.2369	1236.9289	4876.2289	4926.6361
Park	Training_set	428	610	62	female	47.63	45.2	75.65	56.64	45.52	74.15	84.15	2268.6169	2043.04	5722.9225	3208.0896	2072.0704	5498.2225	7081.2225
Park	Training_set	98	141	63	female	44.36	40.48	77.94	54.25	43.6	73.31	82.75	1967.8096	1638.6304	6074.6436	2943.0625	1900.96	5374.3561	6847.5625
Park	Training_set	127	178	63	female	45.82	43.3	74.75	48.32	45.19	70.26	79.28	2099.4724	1874.89	5587.5625	2334.8224	2042.1361	4936.4676	6285.3184
Park	Training_set	430	615	63	male	46.71	44.4	76.66	54.66	44.02	76.97	82.36	2181.8241	1971.36	5876.7556	2987.7156	1937.7604	5924.3809	6783.1696
Park	Validation_set	541	23	64	female	49.14	45.73	78	58.46	47.5	76.9	84.23	2414.7396	2091.2329	6084	3417.5716	2256.25	5913.61	7094.6929
Park	Validation_set	549	56	64	female	47.95	47.76	77.2	60.47	44.87	74.99	79.62	2299.2025	2281.0176	5959.84	3656.6209	2013.3169	5623.5001	6339.3444
Park	Validation_set	691	515	64	male	50.98	42.95	78.55	57.23	37.92	74.28	84.52	2598.9604	1844.7025	6170.1025	3275.2729	1437.9264	5517.5184	7143.6304
Park	Training_set	265	380	65	female	47.12	45.78	80.08	56.78	38.14	79.64	81.25	2220.2944	2095.8084	6412.8064	3223.9684	1454.6596	6342.5296	6601.5625
Park	Training_set	325	466	65	male	53.27	46.7	75.23	58.38	44.04	74.68	82.94	2837.6929	2180.89	5659.5529	3408.2244	1939.5216	5577.1024	6879.0436
Park	Validation_set	604	231	65	female	50.5	50.94	78.02	55	39.12	80.8	82.11	2550.25	2594.8836	6087.1204	3025	1530.3744	6528.64	6742.0521
Park	Training_set	54	79	66	male	47.46	47.82	73.42	57.63	42.38	75.11	80.39	2252.4516	2286.7524	5390.4964	3321.2169	1796.0644	5641.5121	6462.5521
Park	Training_set	79	114	66	male	52.24	48.17	78.86	54.47	51.48	77.79	87	2729.0176	2320.3489	6218.8996	2966.9809	2650.1904	6051.2841	7569
Park	Training_set	491	698	66	male	47.26	45.87	76.75	54.35	45.67	75.37	84.37	2233.5076	2104.0569	5890.5625	2953.9225	2085.7489	5680.6369	7118.2969
Park	Validation_set	745	707	66	male	42.12	39.17	74.3	47.84	29.07	77.02	80.6	1774.0944	1534.2889	5520.49	2288.6656	845.0649	5932.0804	6496.36
Park	Training_set	81	119	67	female	52.99	47.74	74.65	47.08	49.31	74.45	80.84	2807.9401	2279.1076	5572.6225	2216.5264	2431.4761	5542.8025	6535.1056
Park	Training_set	186	269	67	female	47.52	48.45	78.34	48.99	42.92	76.45	81.2	2258.1504	2347.4025	6137.1556	2400.0201	1842.1264	5844.6025	6593.44
Park	Training_set	364	521	67	male	48.11	44.52	78.7	61.7	42.77	74.26	84.44	2314.5721	1982.0304	6193.69	3806.89	1829.2729	5514.5476	7130.1136
Park	Training_set	45	60	68	male	49.63	44.14	74.51	60.61	45.02	73.69	78.22	2463.1369	1948.3396	5551.7401	3673.5721	2026.8004	5430.2161	6118.3684
Park	Training_set	366	524	68	female	46.76	42.83	75.84	56.96	43.29	72.29	82.49	2186.4976	1834.4089	5751.7056	3244.4416	1874.0241	5225.8441	6804.6001
Park	Training_set	182	264	71	female	51.87	47.85	80.94	50.22	46.4	78.49	83.19	2690.4969	2289.6225	6551.2836	2522.0484	2152.96	6160.6801	6920.5761
Park	Validation_set	610	242	71	female	44.78	41.46	75.03	50.64	37.82	71.99	79.9	2005.2484	1718.9316	5629.5009	2564.4096	1430.3524	5182.5601	6384.01
Park	Training_set	112	158	72	female	50.33	45.64	79.85	56.51	48.44	77.08	86.13	2533.1089	2083.0096	6376.0225	3193.3801	2346.4336	5941.3264	7418.3769
Park	Training_set	227	322	72	female	53.28	49.6	78.31	54.69	45.87	77.13	82.3	2838.7584	2460.16	6132.4561	2990.9961	2104.0569	5949.0369	6773.29
Park	Training_set	332	474	72	female	56.59	49.17	75.61	63.06	47.89	78.82	84.47	3202.4281	2417.6889	5716.8721	3976.5636	2293.4521	6212.5924	7135.1809
Park	Training_set	381	546	72	male	60.2	51.24	86.08	66.98	53.68	86.24	91.27	3624.04	2625.5376	7409.7664	4486.3204	2881.5424	7437.3376	8330.2129
Park	Training_set	487	694	72	male	51.88	49.68	82.07	63.33	52.08	83.38	86.79	2691.5344	2468.1024	6735.4849	4010.6889	2712.3264	6952.2244	7532.5041
Park	Training_set	156	222	73	female	54.83	53.97	77.24	55.38	40.45	74.75	83.41	3006.3289	2912.7609	5966.0176	3066.9444	1636.2025	5587.5625	6957.2281
Park	Training_set	125	175	74	male	61.98	54.35	82.1	66.7	53.15	82.63	89.45	3841.5204	2953.9225	6740.41	4448.89	2824.9225	6827.7169	8001.3025
Park	Training_set	190	273	74	male	49.51	48.52	78.75	53.11	43.71	76.6	82.23	2451.2401	2354.1904	6201.5625	2820.6721	1910.5641	5867.56	6761.7729
Park	Training_set	285	411	74	male	45.43	43.19	68.3	56.89	39.41	72.71	74.48	2063.8849	1865.3761	4664.89	3236.4721	1553.1481	5286.7441	5547.2704
Park	Training_set	352	504	74	female	47.31	42.46	75.02	61.97	43.38	73.49	83.44	2238.2361	1802.8516	5628.0004	3840.2809	1881.8244	5400.7801	6962.2336
Park	Validation_set	625	297	74	female	56.1	49.17	78.75	56.84	44.21	75.95	77.61	3147.21	2417.6889	6201.5625	3230.7856	1954.5241	5768.4025	6023.3121
Park	Training_set	338	483	75	female	51.27	48.41	79.42	63.49	48.09	80.24	87.39	2628.6129	2343.5281	6307.5364	4030.9801	2312.6481	6438.4576	7637.0121
Park	Training_set	345	494	75	female	50.17	48.93	80.44	64.49	50.36	80.62	87.43	2517.0289	2394.1449	6470.5936	4158.9601	2536.1296	6499.5844	7644.0049
Park	Training_set	395	564	75	male	52.31	48.07	77.85	55.94	51.41	78.74	86.55	2736.3361	2310.7249	6060.6225	3129.2836	2642.9881	6199.9876	7490.9025
Park	Training_set	411	588	76	male	50.95	50.16	78.46	61.55	50.78	81.22	87.93	2595.9025	2516.0256	6155.9716	3788.4025	2578.6084	6596.6884	7731.6849
Park	Validation_set	743	699	76	female	53.79	48.37	80	59.62	50.58	78.64	85.87	2893.3641	2339.6569	6400	3554.5444	2558.3364	6184.2496	7373.6569
Park	Validation_set	741	688	77	female	50.67	48.11	81.37	59.51	55.03	82.26	89.32	2567.4489	2314.5721	6621.0769	3541.4401	3028.3009	6766.7076	7978.0624
Park	Training_set	1	1	78	female	50.03	47.22	73.84	61.12	43.43	76.2	82.19	2503.0009	2229.7284	5452.3456	3735.6544	1886.1649	5806.44	6755.1961
Park	Training_set	90	132	78	female	57.48	51.84	82.74	61.66	56.67	81.79	87.19	3303.9504	2687.3856	6845.9076	3801.9556	3211.4889	6689.6041	7602.0961
Park	Training_set	212	304	78	male	60.42	55.47	88.18	64.03	51.3	86.13	86.84	3650.5764	3076.9209	7775.7124	4099.8409	2631.69	7418.3769	7541.1856
Park	Training_set	215	307	81	male	52.44	49.6	81.91	57.76	43.75	80.46	85.99	2749.9536	2460.16	6709.2481	3336.2176	1914.0625	6473.8116	7394.2801
Park	Training_set	313	449	81	female	51.43	48.83	79.69	64.2	49.35	80.4	85.69	2645.0449	2384.3689	6350.4961	4121.64	2435.4225	6464.16	7342.7761
Park	Training_set	376	541	81	male	54.55	48.84	79.79	64.62	50.87	79.33	88.27	2975.7025	2385.3456	6366.4441	4175.7444	2587.7569	6293.2489	7791.5929
Park	Training_set	425	605	81	male	51.23	50.05	79.68	60.26	53.9	84.21	87.9	2624.5129	2505.0025	6348.9024	3631.2676	2905.21	7091.3241	7726.41
Park	Validation_set	736	660	81	female	52.85	52.23	80.23	60.29	49.51	77.51	85.06	2793.1225	2727.9729	6436.8529	3634.8841	2451.2401	6007.8001	7235.2036
Park	Validation_set	752	728	81	male	55.86	54.02	78.68	52.92	54.68	80.82	85.31	3120.3396	2918.1604	6190.5424	2800.5264	2989.9024	6531.8724	7277.7961
Park	Training_set	163	232	82	female	53.04	48.47	77.91	56.03	44.04	80.38	86	2813.2416	2349.3409	6069.9681	3139.3609	1939.5216	6460.9444	7396
Park	Training_set	344	493	82	male	51.12	45.83	79.11	64.64	45.69	76.52	86.18	2613.2544	2100.3889	6258.3921	4178.3296	2087.5761	5855.3104	7426.9924
Park	Training_set	399	568	82	male	49.15	47.02	75.44	49.5	47.59	79.5	82.58	2415.7225	2210.8804	5691.1936	2450.25	2264.8081	6320.25	6819.4564
Park	Training_set	490	697	82	female	69.57	60.13	87.5	67.6	57.08	87.12	87.79	4839.9849	3615.6169	7656.25	4569.76	3258.1264	7589.8944	7707.0841
Park	Validation_set	550	59	82	female	50.39	48.05	76.37	59.38	42.52	57.16	83.63	2539.1521	2308.8025	5832.3769	3525.9844	1807.9504	3267.2656	6993.9769
Park	Validation_set	587	180	82	male	64.37	60.71	84.62	54.73	58.82	84.63	88.07	4143.4969	3685.7041	7160.5444	2995.3729	3459.7924	7162.2369	7756.3249
Park	Training_set	8	9	83	male	52.01	54.72	77.41	60.76	48.29	83.9	83.79	2705.0401	2994.2784	5992.3081	3691.7776	2331.9241	7039.21	7020.7641
Park	Training_set	258	367	83	male	49.67	49.86	76.7	54.53	51.94	76.88	83.23	2467.1089	2486.0196	5882.89	2973.5209	2697.7636	5910.5344	6927.2329
Park	Validation_set	624	296	83	female	60.79	53.31	80.23	54.57	52.53	82.8	82.49	3695.4241	2841.9561	6436.8529	2977.8849	2759.4009	6855.84	6804.6001
Park	Training_set	288	415	84	male	53.21	50.11	76.75	63.94	50.29	81.46	85.81	2831.3041	2511.0121	5890.5625	4088.3236	2529.0841	6635.7316	7363.3561
Park	Training_set	148	212	85	male	61.56	53.88	79.11	55.58	56.96	83.12	87.43	3789.6336	2903.0544	6258.3921	3089.1364	3244.4416	6908.9344	7644.0049
Park	Validation_set	700	540	85	female	52.5	50.05	80.3	65.47	51.07	82.46	88.37	2756.25	2505.0025	6448.09	4286.3209	2608.1449	6799.6516	7809.2569
Park	Training_set	87	128	86	female	57.37	56.94	84.44	62.39	52.69	81.44	88.46	3291.3169	3242.1636	7130.1136	3892.5121	2776.2361	6632.4736	7825.1716
Park	Validation_set	661	410	86	male	51.15	50.21	76.77	61.24	46.7	78.65	78.82	2616.3225	2521.0441	5893.6329	3750.3376	2180.89	6185.8225	6212.5924
Park	Training_set	336	480	87	female	60.74	53.91	83.23	69.31	55.71	84.65	89.91	3689.3476	2906.2881	6927.2329	4803.8761	3103.6041	7165.6225	8083.8081
Park	Training_set	122	169	88	female	50.92	48.24	80.14	55.4	51.21	80.01	86.99	2592.8464	2327.0976	6422.4196	3069.16	2622.4641	6401.6001	7567.2601
Park	Validation_set	646	371	88	female	61.43	57.36	78.99	54.62	55.4	81.05	84.09	3773.6449	3290.1696	6239.4201	2983.3444	3069.16	6569.1025	7071.1281
Cho	Validation_set	974	SBL_M03	22	Male	32.17	31.39	51.17	39.64	18.69	55.4	67.55	1034.9089	985.3321	2618.3689	1571.3296	349.3161	3069.16	4563.0025
Cho	Validation_set	982	SBL_M11	27	Male	26.41	31.15	65.14	43.48	19.49	52.39	68.38	697.4881	970.3225	4243.2196	1890.5104	379.8601	2744.7121	4675.8244
Cho	Validation_set	988	SBL_M17	32	Male	31.49	29.83	51.75	42.9	22.37	50.16	71.28	991.6201	889.8289	2678.0625	1840.41	500.4169	2516.0256	5080.8384
Cho	Validation_set	989	SBL_M18	35	Male	24.88	29.74	52.46	37.62	18.34	46.41	63.64	619.0144	884.4676	2752.0516	1415.2644	336.3556	2153.8881	4050.0496
Cho	Validation_set	990	SBL_M19	36	Male	36.27	37.61	62.83	50.29	27.26	64.6	74.32	1315.5129	1414.5121	3947.6089	2529.0841	743.1076	4173.16	5523.4624
Cho	Validation_set	991	SBL_M20	36	Male	38.21	40.13	65.56	50.58	26.7	62.26	81.96	1460.0041	1610.4169	4298.1136	2558.3364	712.89	3876.3076	6717.4416
Cho	Validation_set	993	SBL_M22	38	Male	36.11	32.4	66.72	43.02	22.8	56.9	75	1303.9321	1049.76	4451.5584	1850.7204	519.84	3237.61	5625
Cho	Validation_set	1004	SBL_M33	50	Male	46.68	50.22	74.46	65.53	39.11	75	90.15	2179.0224	2522.0484	5544.2916	4294.1809	1529.5921	5625	8127.0225
Cho	Validation_set	1007	SBL_M36	53	Male	44.46	41.58	72.12	61.08	36	72.96	89.84	1976.6916	1728.8964	5201.2944	3730.7664	1296	5323.1616	8071.2256
Cho	Validation_set	1017	SBL_M46	65	Male	44.98	46.03	75.01	61.2	37.36	75.01	88.11	2023.2004	2118.7609	5626.5001	3745.44	1395.7696	5626.5001	7763.3721
Cho	Validation_set	1021	SBL_M50	74	Male	48.59	43.45	78.46	62.34	35.83	77.68	90.87	2360.9881	1887.9025	6155.9716	3886.2756	1283.7889	6034.1824	8257.3569
Cho	Validation_set	1026	SBL_F05	23	Female	31.3	28.19	51.43	38.19	17.48	44.74	62.73	979.69	794.6761	2645.0449	1458.4761	305.5504	2001.6676	3935.0529
Cho	Validation_set	1029	SBL_F08	25	Female	27.46	26.9	47.49	37.94	17.23	50.54	64.1	754.0516	723.61	2255.3001	1439.4436	296.8729	2554.2916	4108.81
Cho	Validation_set	1031	SBL_F10	28	Female	35.98	32.53	61.49	48.53	22.73	55.12	70.19	1294.5604	1058.2009	3781.0201	2355.1609	516.6529	3038.2144	4926.6361
Cho	Validation_set	1032	SBL_F11	28	Female	28.94	29.71	59.37	42.41	15.52	56.88	71.02	837.5236	882.6841	3524.7969	1798.6081	240.8704	3235.3344	5043.8404
Cho	Validation_set	1034	SBL_F13	30	Female	35.79	32.23	60.42	46.44	24.03	57.64	77.12	1280.9241	1038.7729	3650.5764	2156.6736	577.4409	3322.3696	5947.4944
Cho	Validation_set	1036	SBL_F15	31	Female	37.35	33.66	60.56	45.97	23.65	58.52	70.16	1395.0225	1132.9956	3667.5136	2113.2409	559.3225	3424.5904	4922.4256
Cho	Validation_set	1041	SBL_F20	36	Female	33.66	33.92	62.13	51.69	26.25	59.7	74.11	1132.9956	1150.5664	3860.1369	2671.8561	689.0625	3564.09	5492.2921
Cho	Validation_set	1044	SBL_F23	40	Female	34.56	31.81	69.24	48.65	25.29	62.55	81.42	1194.3936	1011.8761	4794.1776	2366.8225	639.5841	3912.5025	6629.2164
Cho	Validation_set	1055	SBL_F34	51	Female	51.09	45.24	77.99	67.54	37.51	78.63	90.97	2610.1881	2046.6576	6082.4401	4561.6516	1407.0001	6182.6769	8275.5409
Cho	Validation_set	1062	SBL_F41	58	Female	40.76	39.69	71.4	59.93	33.02	71.57	84.19	1661.3776	1575.2961	5097.96	3591.6049	1090.3204	5122.2649	7087.9561
Cho	Validation_set	1065	SBL_F44	62	Female	45.36	45.95	76.33	67.9	37.3	77.61	91.01	2057.5296	2111.4025	5826.2689	4610.41	1391.29	6023.3121	8282.8201
Cho	Validation_set	1067	SBL_F46	65	Female	43.62	42.2	76.72	64.22	38.52	70.94	87.19	1902.7044	1780.84	5885.9584	4124.2084	1483.7904	5032.4836	7602.0961
Z-P2	Training_set	1074	3	19	female	33	33	57	34	26	50	55	1089	1089	3249	1156	676	2500	3025
Z-P2	Training_set	1081	10	19	female	24	20	49	29	16	37	50	576	400	2401	841	256	1369	2500
Z-P2	Training_set	1082	11	19	female	27	27	51	30	24	44	54	729	729	2601	900	576	1936	2916
Z-P2	Training_set	1085	14	18	male	22	19	47	27	18	40	49	484	361	2209	729	324	1600	2401
Z-P2	Training_set	1086	15	16	female	23	21	46	28	21	42	51	529	441	2116	784	441	1764	2601
Z-P2	Training_set	1097	31	52	male	44	41	70	50	36	71	77	1936	1681	4900	2500	1296	5041	5929
Z-P2	Training_set	1098	32	55	female	44	41	73	51	35	71	77	1936	1681	5329	2601	1225	5041	5929
Z-P2	Training_set	1099	33	51	female	41	38	72	53	38	69	76	1681	1444	5184	2809	1444	4761	5776
Z-P2	Training_set	1101	35	54	male	39	40	70	52	35	68	74	1521	1600	4900	2704	1225	4624	5476
Z-P2	Training_set	1106	1_A3	14	male	25	23	47	28	20	38	45	625	529	2209	784	400	1444	2025
Z-P2	Training_set	1118	1_B12	29	female	34	28	59	43	27	58	68	1156	784	3481	1849	729	3364	4624
Z-P2	Training_set	1122	1_C6	38	male	40	36	70	48	34	64	69	1600	1296	4900	2304	1156	4096	4761
Z-P2	Training_set	1124	1_C11	36	male	35	33	67	47	31	60	74	1225	1089	4489	2209	961	3600	5476
Z-P2	Training_set	1130	1_D5	37	male	41	34	64	47	32	63	71	1681	1156	4096	2209	1024	3969	5041
Z-P2	Training_set	1131	1_D7	33	female	32	30	55	35	32	56	66	1024	900	3025	1225	1024	3136	4356
Z-P2	Training_set	1132	1_D8	38	female	44	38	65	52	33	63	71	1936	1444	4225	2704	1089	3969	5041
Z-P2	Training_set	1134	1_D11	31	male	29	23	59	40	23	50	66	841	529	3481	1600	529	2500	4356
Z-P2	Training_set	1136	1_E1	32	male	30	29	63	35	25	54	60	900	841	3969	1225	625	2916	3600
Z-P2	Training_set	1143	1_E9	44	male	33	30	65	49	29	58	72	1089	900	4225	2401	841	3364	5184
Z-P2	Training_set	1152	1_F7	43	male	39	36	69	49	31	70	77	1521	1296	4761	2401	961	4900	5929
Z-P2	Training_set	1153	1_F8	44	female	40	37	69	44	33	71	75	1600	1369	4761	1936	1089	5041	5625
Z-P2	Training_set	1154	1_F9	46	male	35	35	68	51	39	67	78	1225	1225	4624	2601	1521	4489	6084
Z-P2	Training_set	1156	1_F11	41	female	33	30	64	45	27	62	75	1089	900	4096	2025	729	3844	5625
Z-P2	Training_set	1157	1_F12	43	male	42	35	67	50	35	68	76	1764	1225	4489	2500	1225	4624	5776
Z-P2	Training_set	1161	1_G6	60	male	49	42	75	59	45	71	85	2401	1764	5625	3481	2025	5041	7225
Z-P2	Training_set	1164	1_G9	63	male	44	42	68	54	42	80	84	1936	1764	4624	2916	1764	6400	7056
Z-P2	Training_set	1167	1_G12	73	female	48	44	79	66	47	77	87	2304	1936	6241	4356	2209	5929	7569
Z-P2	Training_set	1175	1_H8	67	female	49	42	67	52	48	77	83	2401	1764	4489	2704	2304	5929	6889
Z-P2	Training_set	1179	2_A2	27.9	male	30	31	61	43	25	54	65	900	961	3721	1849	625	2916	4225
Z-P2	Training_set	1182	2_A7	21	female	24	26	55	38	28	53	62	576	676	3025	1444	784	2809	3844
Z-P2	Training_set	1184	2_A9	29.3	male	53	53	79	56	44	75	72	2809	2809	6241	3136	1936	5625	5184
Z-P2	Training_set	1188	2_B3	27	male	44	21	49	29	32	52	62	1936	441	2401	841	1024	2704	3844
Z-P2	Training_set	1193	2_C2	16	male	34	27	61	39	22	45	55	1156	729	3721	1521	484	2025	3025
Z-P2	Training_set	1206	2_D10	36.4	female	37	37	65	48	35	61	73	1369	1369	4225	2304	1225	3721	5329
Z-P2	Training_set	1208	2_E1	40.4	male	38	35	67	49	32	64	72	1444	1225	4489	2401	1024	4096	5184
Z-P2	Training_set	1215	2_F4	40.6	male	38	36	75	52	39	70	81	1444	1296	5625	2704	1521	4900	6561
Z-P2	Training_set	1222	2_G1	50.7	male	37	39	74	58	36	67	83	1369	1521	5476	3364	1296	4489	6889
Z-P2	Training_set	1224	2_G3	50.1	female	47	40	75	58	38	74	83	2209	1600	5625	3364	1444	5476	6889
Z-P2	Training_set	1225	2_G4	51.8	female	50	41	73	54	34	72	82	2500	1681	5329	2916	1156	5184	6724
Z-P2	Training_set	1232	2_H1	62.3	male	67	54	91	69	44	78	93	4489	2916	8281	4761	1936	6084	8649
Z-P2	Training_set	1241	2_H10	62.8	male	40	45	78	57	34	73	84	1600	2025	6084	3249	1156	5329	7056
Z-P2	Training_set	1242	2_H12	68	male	45	50	85	61	48	82	84	2025	2500	7225	3721	2304	6724	7056
Z-P2	Training_set	1246	3_A4	18	female	24	22	41	31	21	46	54	576	484	1681	961	441	2116	2916
Z-P2	Training_set	1249	3_A7	17	female	25	19	40	26	24	47	53	625	361	1600	676	576	2209	2809
Z-P2	Training_set	1254	3_A12	18	male	19	18	38	26	20	41	50	361	324	1444	676	400	1681	2500
Z-P2	Training_set	1255	3_B2	16	male	20	18	44	27	15	36	48	400	324	1936	729	225	1296	2304
Z-P2	Training_set	1260	3_B8	22	female	26	23	52	32	20	48	62	676	529	2704	1024	400	2304	3844
Z-P2	Training_set	1263	3_B11	26	female	26	27	59	39	29	54	65	676	729	3481	1521	841	2916	4225
Z-P2	Training_set	1273	3_C10	36.7	male	36	31	60	42	32	63	71	1296	961	3600	1764	1024	3969	5041
Z-P2	Training_set	1274	3_C11	40.3	male	35	33	63	46	35	61	74	1225	1089	3969	2116	1225	3721	5476
Z-P2	Training_set	1278	3_D4	31	female	33	32	63	41	29	57	70	1089	1024	3969	1681	841	3249	4900
Z-P2	Training_set	1284	3_G3	56	male	48	37	65	50	47	75	80	2304	1369	4225	2500	2209	5625	6400
Z-P2	Training_set	1287	3_G9	74.6	male	47	48	71	56	47	76	85	2209	2304	5041	3136	2209	5776	7225
Z-P2	Training_set	1290	3_G12	75	male	40	36	60	45	44	71	77	1600	1296	3600	2025	1936	5041	5929
Z-P2	Training_set	1291	3_H4	74.2	female	42	43	72	57	46	76	85	1764	1849	5184	3249	2116	5776	7225
Z-P2	Training_set	1294	4_A3	44.6	male	33	29	60	41	30	64	76	1089	841	3600	1681	900	4096	5776
Z-P2	Training_set	1295	4_A4	45.3	male	33	33	60	43	32	62	73	1089	1089	3600	1849	1024	3844	5329
Z-P2	Training_set	1296	4_A6	45.7	male	37	37	60	44	36	67	75	1369	1369	3600	1936	1296	4489	5625
Z-P2	Training_set	1297	4_A7	49.8	male	42	31	64	48	37	69	79	1764	961	4096	2304	1369	4761	6241
Z-P2	Training_set	1306	4_C5	46.8	male	44	30	67	44	37	68	79	1936	900	4489	1936	1369	4624	6241
Z-P2	Training_set	1307	4_C6	46.5	male	37	31	62	44	33	67	78	1369	961	3844	1936	1089	4489	6084
Z-P2	Training_set	1316	4_D4	45.3	male	37	30	64	45	34	66	77	1369	900	4096	2025	1156	4356	5929
Z-P2	Training_set	1319	4_D7	52.8	female	43	36	67	53	42	72	80	1849	1296	4489	2809	1764	5184	6400
Z-P2	Training_set	1326	4_F8	54	male	41	40	74	59	41	72	86	1681	1600	5476	3481	1681	5184	7396
Z-P2	Training_set	1332	5_B5	15	male	24	19	44	27	16	41	51	576	361	1936	729	256	1681	2601
Z-P2	Training_set	1340	5_C5	29	male	33	33	51	29	28	61	69	1089	1089	2601	841	784	3721	4761
Z-P2	Training_set	1341	5_C6	22	male	24	17	44	29	25	45	57	576	289	1936	841	625	2025	3249
Z-P2	Training_set	1343	5_C8	26	female	31	23	45	31	30	52	61	961	529	2025	961	900	2704	3721
Z-P2	Training_set	1346	5_C11	21	male	26	24	42	30	24	45	57	676	576	1764	900	576	2025	3249
Z-P2	Training_set	1348	5_D1	21	female	31	25	46	28	26	47	57	961	625	2116	784	676	2209	3249
Z-P2	Training_set	1349	5_D2	32	male	31	26	56	37	30	61	70	961	676	3136	1369	900	3721	4900
Z-P2	Training_set	1352	5_D5	32	male	30	24	51	31	26	55	64	900	576	2601	961	676	3025	4096
Z-P2	Training_set	1353	5_D6	39	female	40	35	62	46	36	64	71	1600	1225	3844	2116	1296	4096	5041
Z-P2	Training_set	1354	5_G1	66	male	42	39	65	47	36	72	79	1764	1521	4225	2209	1296	5184	6241
Z-P2	Training_set	1356	8_H1	69.3	male	45	46	77	61	52	82	86	2025	2116	5929	3721	2704	6724	7396
Z-P2	Training_set	1363	8_H8	66.9	male	49	42	75	59	44	77	84	2401	1764	5625	3481	1936	5929	7056
Z-P2	Training_set	1364	8_H9	69.8	male	46	43	75	56	45	78	83	2116	1849	5625	3136	2025	6084	6889
Z-P2	Training_set	1365	8_H10	65.2	male	47	47	78	63	50	79	86	2209	2209	6084	3969	2500	6241	7396
Z-P2	Training_set	1367	9_A3	2	male	16	13	29	18	11	25	29	256	169	841	324	121	625	841
Z-P2	Training_set	1368	9_A4	2	male	14	14	34	17	13	26	31	196	196	1156	289	169	676	961
Z-P2	Validation_set	1373	1_A4	19	male	27	25	55	36	22	53	63	729	625	3025	1296	484	2809	3969
Z-P2	Validation_set	1375	1_A7	27	female	30	24	39	24	29	47	58	900	576	1521	576	841	2209	3364
Z-P2	Validation_set	1378	1_A10	20	female	16	14	47	30	16	43	56	256	196	2209	900	256	1849	3136
Z-P2	Validation_set	1379	1_B1	27	male	39	38	68	53	33	63	74	1521	1444	4624	2809	1089	3969	5476
Z-P2	Validation_set	1380	1_B2	23	female	22	20	51	33	19	54	58	484	400	2601	1089	361	2916	3364
Z-P2	Validation_set	1384	1_C7	33	female	30	30	61	38	31	60	70	900	900	3721	1444	961	3600	4900
Z-P2	Validation_set	1388	1_D9	38	male	37	36	66	48	30	67	76	1369	1296	4356	2304	900	4489	5776
Z-P2	Validation_set	1394	2_B4	28	male	31	21	69	41	22	58	57	961	441	4761	1681	484	3364	3249
Z-P2	Validation_set	1401	2_C7	18	female	32	25	46	37	26	53	60	1024	625	2116	1369	676	2809	3600
Z-P2	Validation_set	1408	2_E9	43.7	male	36	29	63	41	29	68	74	1296	841	3969	1681	841	4624	5476
Z-P2	Validation_set	1409	2_E10	42.9	male	36	32	64	49	31	62	78	1296	1024	4096	2401	961	3844	6084
Z-P2	Validation_set	1414	2_H11	62.7	male	41	43	71	56	44	72	83	1681	1849	5041	3136	1936	5184	6889
Z-P2	Validation_set	1415	3_B1	18	female	32	20	46	33	23	46	57	1024	400	2116	1089	529	2116	3249
Z-P2	Validation_set	1416	3_B6	29	female	35	43	58	40	33	52	60	1225	1849	3364	1600	1089	2704	3600
Z-P2	Validation_set	1423	3_G8	74.3	female	49	42	68	54	50	74	86	2401	1764	4624	2916	2500	5476	7396
Z-P2	Validation_set	1428	3_H7	70.1	female	43	41	72	52	50	79	85	1849	1681	5184	2704	2500	6241	7225
Z-P2	Validation_set	1433	4_E3	45.1	male	39	30	59	43	36	65	75	1521	900	3481	1849	1296	4225	5625
Z-P2	Validation_set	1439	4_E11	62.1	female	47	38	67	56	43	75	82	2209	1444	4489	3136	1849	5625	6724
Z-P2	Validation_set	1440	4_E12	72.1	female	46	43	73	58	45	80	85	2116	1849	5329	3364	2025	6400	7225
Z-P2	Validation_set	1441	4_F1	19	female	22	20	48	28	20	46	54	484	400	2304	784	400	2116	2916
Z-P2	Validation_set	1442	4_F2	16	female	26	23	45	34	22	43	50	676	529	2025	1156	484	1849	2500
Z-P2	Validation_set	1443	4_F3	45.6	male	36	35	69	50	39	65	79	1296	1225	4761	2500	1521	4225	6241
Z-P2	Validation_set	1445	4_F6	46.4	male	33	34	71	52	38	70	78	1089	1156	5041	2704	1444	4900	6084
Z-P2	Validation_set	1446	4_F7	52.4	female	40	36	74	52	37	68	81	1600	1296	5476	2704	1369	4624	6561
Z-P2	Validation_set	1448	4_F11	62.5	female	40	38	69	49	40	74	79	1600	1444	4761	2401	1600	5476	6241
Z-P2	Validation_set	1450	4_G3	70.3	female	51	36	68	55	46	78	83	2601	1296	4624	3025	2116	6084	6889
Z-P2	Validation_set	1453	4_G6	70	male	43	35	68	56	46	75	85	1849	1225	4624	3136	2116	5625	7225
Z-P2	Validation_set	1454	4_G7	73.8	female	50	46	72	57	49	78	86	2500	2116	5184	3249	2401	6084	7396
Z-P2	Validation_set	1458	4_G12	70	male	45	43	72	55	50	82	86	2025	1849	5184	3025	2500	6724	7396
Z-P2	Validation_set	1459	4_H1	56.6	male	42	38	76	57	40	77	83	1764	1444	5776	3249	1600	5929	6889
Z-P2	Validation_set	1460	4_H2	57.3	male	39	34	68	51	37	66	77	1521	1156	4624	2601	1369	4356	5929
Z-P2	Validation_set	1461	4_H3	60	male	48	40	77	58	41	76	87	2304	1600	5929	3364	1681	5776	7569
Z-P2	Validation_set	1462	4_H5	56.8	male	51	43	69	53	41	75	82	2601	1849	4761	2809	1681	5625	6724
Z-P2	Validation_set	1463	4_H12	51.5	male	43	42	69	54	38	72	80	1849	1764	4761	2916	1444	5184	6400
Z-P2	Validation_set	1465	5_A4	19	female	22	19	43	30	27	42	58	484	361	1849	900	729	1764	3364
Z-P2	Validation_set	1467	5_A7	19	male	24	18	45	28	19	43	55	576	324	2025	784	361	1849	3025
Z-P2	Validation_set	1471	5_A11	17	male	23	18	45	29	18	42	55	529	324	2025	841	324	1764	3025
Z-P2	Validation_set	1475	5_B7	19	female	23	21	46	31	21	45	52	529	441	2116	961	441	2025	2704
Z-P2	Validation_set	1485	5_F3	42	male	43	31	58	38	32	65	72	1849	961	3364	1444	1024	4225	5184
Z-P2	Validation_set	1486	5_F5	48	male	50	33	61	47	41	74	77	2500	1089	3721	2209	1681	5476	5929
Z-P2	Validation_set	1487	5_G2	66	male	44	37	62	46	47	74	81	1936	1369	3844	2116	2209	5476	6561
Baekert	Training_set	772	ND	75	ND	56	60	75	78	63	80	86	3136	3600	5625	6084	3969	6400	7396
Baekert	Training_set	773	ND	15	ND	24	21	52	33	19	39	51	576	441	2704	1089	361	1521	2601
Baekert	Training_set	774	ND	57.33	ND	41	38	77	60	41	70	83	1681	1444	5929	3600	1681	4900	6889
Baekert	Training_set	777	ND	20.67	ND	23	24	59	40	21	46	57	529	576	3481	1600	441	2116	3249
Baekert	Training_set	780	ND	47.83	ND	43	39	78	66	45	70	85	1849	1521	6084	4356	2025	4900	7225
Baekert	Training_set	788	ND	64	ND	40	37	72	55	33	71	77	1600	1369	5184	3025	1089	5041	5929
Baekert	Training_set	790	ND	17	ND	25	19	55	35	18	43	56	625	361	3025	1225	324	1849	3136
Baekert	Training_set	803	ND	76.17	ND	52	47	86	72	59	81	90	2704	2209	7396	5184	3481	6561	8100
Baekert	Training_set	804	ND	31	ND	37	31	62	42	31	58	65	1369	961	3844	1764	961	3364	4225
Baekert	Training_set	806	ND	62	ND	45	43	83	68	45	73	85	2025	1849	6889	4624	2025	5329	7225
Baekert	Training_set	817	ND	32.17	ND	32	27	66	47	31	56	74	1024	729	4356	2209	961	3136	5476
Baekert	Training_set	818	ND	28	ND	27	27	60	43	27	51	67	729	729	3600	1849	729	2601	4489
Baekert	Training_set	821	ND	27.25	ND	30	27	61	43	26	53	69	900	729	3721	1849	676	2809	4761
Baekert	Training_set	822	ND	44	ND	35	28	72	52	35	63	77	1225	784	5184	2704	1225	3969	5929
Baekert	Training_set	824	ND	51	ND	53	40	78	42	34	77	80	2809	1600	6084	1764	1156	5929	6400
Baekert	Training_set	829	ND	15	ND	20	17	48	30	19	39	49	400	289	2304	900	361	1521	2401
Baekert	Training_set	835	ND	43	ND	37	30	74	57	36	66	81	1369	900	5476	3249	1296	4356	6561
Baekert	Training_set	838	ND	58	ND	36	29	70	53	35	69	78	1296	841	4900	2809	1225	4761	6084
Baekert	Training_set	840	ND	27	ND	31	26	64	50	29	54	70	961	676	4096	2500	841	2916	4900
Baekert	Training_set	842	ND	6	ND	14	14	35	24	12	29	39	196	196	1225	576	144	841	1521
Baekert	Training_set	843	ND	38.58	ND	35	29	69	51	33	60	74	1225	841	4761	2601	1089	3600	5476
Baekert	Training_set	844	ND	82	ND	51	46	77	68	49	84	91	2601	2116	5929	4624	2401	7056	8281
Baekert	Training_set	846	ND	69	ND	49	44	82	67	54	79	85	2401	1936	6724	4489	2916	6241	7225
Baekert	Training_set	848	ND	44.83	ND	41	35	79	60	42	67	84	1681	1225	6241	3600	1764	4489	7056
Baekert	Training_set	851	ND	26	ND	34	28	63	46	29	54	65	1156	784	3969	2116	841	2916	4225
Baekert	Training_set	854	ND	89	ND	50	45	79	74	54	83	88	2500	2025	6241	5476	2916	6889	7744
Baekert	Training_set	855	ND	29.33	ND	29	28	65	46	29	57	72	841	784	4225	2116	841	3249	5184
Baekert	Training_set	856	ND	27	ND	25	20	60	41	25	49	65	625	400	3600	1681	625	2401	4225
Baekert	Training_set	862	ND	72	ND	48	45	81	68	46	73	88	2304	2025	6561	4624	2116	5329	7744
Baekert	Training_set	863	ND	59	ND	39	37	75	57	40	70	84	1521	1369	5625	3249	1600	4900	7056
Baekert	Training_set	866	ND	47	ND	36	31	61	45	34	64	65	1296	961	3721	2025	1156	4096	4225
Baekert	Training_set	868	ND	37	ND	35	28	68	52	36	58	76	1225	784	4624	2704	1296	3364	5776
Baekert	Training_set	870	ND	77	ND	49	51	85	73	61	79	90	2401	2601	7225	5329	3721	6241	8100
Baekert	Training_set	876	ND	18.33	ND	23	22	53	35	21	42	55	529	484	2809	1225	441	1764	3025
Baekert	Training_set	878	ND	32	ND	30	28	60	45	29	50	65	900	784	3600	2025	841	2500	4225
Baekert	Training_set	882	ND	53	ND	20	25	73	39	40	65	79	400	625	5329	1521	1600	4225	6241
Baekert	Training_set	886	ND	75	ND	48	45	84	71	52	78	91	2304	2025	7056	5041	2704	6084	8281
Baekert	Training_set	889	ND	66.33	ND	49	47	81	67	51	73	86	2401	2209	6561	4489	2601	5329	7396
Baekert	Training_set	894	ND	81	ND	54	49	77	59	44	75	82	2916	2401	5929	3481	1936	5625	6724
Baekert	Training_set	896	ND	48	ND	52	53	82	66	48	72	86	2704	2809	6724	4356	2304	5184	7396
Baekert	Training_set	898	ND	39	ND	43	46	78	65	45	69	83	1849	2116	6084	4225	2025	4761	6889
Baekert	Training_set	900	ND	45	ND	35	33	62	50	28	63	72	1225	1089	3844	2500	784	3969	5184
Baekert	Training_set	902	ND	40	ND	31	28	67	52	36	62	77	961	784	4489	2704	1296	3844	5929
Baekert	Training_set	904	ND	84	ND	38	46	66	58	43	84	94	1444	2116	4356	3364	1849	7056	8836
Baekert	Training_set	913	ND	44.75	ND	39	32	73	57	38	63	77	1521	1024	5329	3249	1444	3969	5929
Baekert	Training_set	914	ND	34	ND	31	25	65	47	27	51	65	961	625	4225	2209	729	2601	4225
Baekert	Training_set	918	ND	47	ND	41	40	71	54	35	70	74	1681	1600	5041	2916	1225	4900	5476
Baekert	Training_set	930	ND	0.01	ND	5	6	16	9	5	13	14	25	36	256	81	25	169	196
Baekert	Training_set	934	ND	47	ND	49	46	55	59	38	76	77	2401	2116	3025	3481	1444	5776	5929
Baekert	Training_set	937	ND	91	ND	63	54	86	71	59	84	92	3969	2916	7396	5041	3481	7056	8464
Baekert	Training_set	939	ND	17.42	ND	23	19	51	32	20	41	56	529	361	2601	1024	400	1681	3136
Baekert	Training_set	951	ND	35	ND	36	31	70	53	31	60	73	1296	961	4900	2809	961	3600	5329
Baekert	Training_set	952	ND	51	ND	49	38	73	57	39	74	84	2401	1444	5329	3249	1521	5476	7056
Baekert	Training_set	953	ND	20.17	ND	24	18	57	34	21	45	56	576	324	3249	1156	441	2025	3136
Baekert	Training_set	966	ND	75	ND	53	50	87	72	60	85	92	2809	2500	7569	5184	3600	7225	8464
Baekert	Training_set	971	ND	62	ND	48	42	76	65	47	80	87	2304	1764	5776	4225	2209	6400	7569
