# Supplementary material for: Improvements and inter-laboratory implementation and optimization of blood-based single-locus age prediction models using DNA methylation of the ELOVL2 promoter
Source: Sci Rep. 2020 Sep 24;10:15652. doi: 10.1038/s41598-020-72567-6 (PMC7515898; doi:10.1038/s41598-020-72567-6)
Supplement: Supplementary file 6 — Supplementary Dataset 4. [file 41598_2020_72567_MOESM6_ESM.txt]

	Age	CpG_01	CpG_02	CpG_03	CpG_04	CpG_05	CpG_06	CpG_07
1	11	18.07	19.87	42.61	25.67	15.82	33.34	40.44
2	11	20.22	19.63	43.86	21.7	18.18	35.22	46.03
3	11	21.59	20.28	44.49	25.46	17.07	35.44	47.54
4	11	41.29	39.12	71.88	46.09	39.48	66.22	75.96
5	12	17.53	16.85	40.11	23.81	14.31	33.02	41.66
6	12	19.26	20.36	44.72	27.79	18.47	36.06	42.11
7	12	26.45	25.4	51.08	27.22	21.86	40.95	54.28
8	12	24.12	24.55	52.73	21.84	22.84	38.24	40.62
9	12	19	17.99	43.49	26.91	15.61	33.78	44.5
10	13	22.05	24.06	48.98	27.74	19.69	40.24	52.28
11	13	24.58	23.23	52.39	31.78	20.02	43.63	54.38
12	13	24.83	23.99	47.8	24.27	19.93	35.51	42.6
13	14	22.44	21.78	48.34	25.01	21.96	40.73	52.91
14	14	24.38	24.38	49.68	29.43	24.28	41.59	50.35
15	14	28.07	27.28	56.97	32.33	19.36	43.34	49.61
16	14	25.56	22.06	47.8	27.11	21.28	39.15	50.03
17	15	21.39	19.32	53.45	31.31	17.77	38.27	45.18
18	15	24.47	26.57	55.54	30.19	20.74	43.48	50.37
19	15	25.71	24.46	52.22	24.85	24.09	43.56	52.34
20	15	21.29	20.03	46.3	27.94	18.24	37.64	47.74
21	16	21.85	19.74	49.03	26.18	20.34	39.22	51.24
22	17	27.72	25.27	57.32	34.12	23.47	48.06	60.76
23	17	24.68	22.35	49.83	25.87	19.49	42.01	54.48
24	17	28.3	26.19	52.4	32.1	22.07	46.66	55.86
25	18	23.22	23.36	52.35	35.13	21.62	40.28	47.39
26	18	22.83	25.41	50.07	33.26	21.62	40.65	49.55
27	18	23.26	21.37	54.95	30.38	18.82	32.79	52.69
28	21	26.12	26.79	58.2	34.19	25.2	47.15	55.46
29	22	26.9	27.63	56.34	35.42	23.28	49.31	60.4
30	22	26.73	26.04	56.74	33.54	23.21	45.01	58.52
31	22	28.25	25.1	56.16	32.54	21.13	44.47	49.62
32	22	24.03	24.36	52.44	34.48	21.89	46.32	55.8
33	23	26.06	24.61	53.51	33.6	22.29	41.32	56.1
34	23	28.61	27.87	59.98	38.18	24.26	47.76	61.08
35	23	28.73	26.39	60.08	19.51	28.21	54.55	65.3
36	23	26.64	23.53	58.52	38.23	23.21	46.25	64.6
37	24	27.26	28.34	58.91	38.31	23.7	48.48	57.3
38	24	30.44	28.75	57.59	31.49	25.3	51.25	62.83
39	24	28.13	28.83	59.45	36.13	25.93	49.11	57.3
40	25	30	30.82	59.65	37.82	25.48	52.58	65.2
41	25	26.45	25.28	53.84	36.76	21.47	47.43	60.72
42	26	33.36	32.23	62.12	37.6	26.31	51.3	62.91
43	27	30.62	28.17	61.64	35.99	25.02	51.6	62.64
44	27	33.5	30.9	56.25	44.87	26.93	57.47	64.63
45	27	32.95	27.75	57.94	33.55	27.35	53.53	63.78
46	28	30.4	28.9	59.1	41.85	27.66	53.42	64.52
47	28	28.51	32.49	61.82	42.51	26.37	52.76	58.91
48	31	33.92	32.53	61.77	42.19	29.3	57.02	65.69
49	32	31.78	29.45	60.72	39.04	26.05	52.4	63.86
50	33	32.92	32.43	61.97	37.82	31.03	56.26	67.58
51	33	32.92	28.4	60.78	42.12	28.83	55.97	72.2
52	33	29.17	26.33	57.14	32.3	26.21	49.85	63.14
53	34	32.24	30.12	62.04	38.49	29.9	57.14	70.5
54	35	37.73	35.57	68.13	46.53	32.73	61.91	70.97
55	35	35.01	34.43	58.24	42.15	26.94	56.98	62.06
56	35	40.92	38.66	66.81	39.84	34.19	63.18	70.22
57	35	36.72	35.12	68.63	50.53	30.85	61.58	70.37
58	35	33.79	31.52	63.07	41.92	26.94	55.06	69.25
59	36	34.44	31.93	62.21	44.42	29.2	56.33	67.32
60	36	34.63	36.46	45.76	42.77	28.55	55.57	63.55
61	36	32.73	29.94	64.87	42.56	28.25	58.82	70.15
62	36	35.38	33.92	64.16	36.66	29.06	54.52	66.3
63	36	38.05	35.42	66.52	42.86	35.07	60.44	69.97
64	36	35.62	31.7	66.63	41.53	20.27	74.29	79.23
65	36	33.88	32.73	58.9	39.3	25.04	52.6	56.84
66	37	35.12	33.56	65.61	46.14	30.85	61.11	70.45
67	37	33.09	33.82	66.75	44.85	35.71	62.29	78.6
68	37	35.03	34.27	63.93	40.56	30.83	55.83	63.77
69	38	35.92	34.63	63.93	45.96	30.32	61.58	69.62
70	38	36.74	34.31	66.93	45.86	32.68	61.89	71.72
71	38	42.03	36.34	70.06	46.84	31.93	65.59	73.55
72	38	36.95	34.42	65.86	42.92	32.37	60.14	72.05
73	41	39.75	36.38	70.4	45.91	34.63	63.88	75.32
74	41	37.48	34.06	67.63	46.9	33.52	61.35	73.33
75	42	35.56	31.72	63.6	37.23	32.7	61.03	69.98
76	42	38.81	37.06	68.63	49.15	35.06	64.57	74.76
77	43	35.09	35.22	68.32	42.72	33.73	63.16	73.91
78	43	37.61	35.58	70.69	44.64	33.54	63.92	74.1
79	43	40.27	36.48	71.53	43.65	30.64	63.88	70.97
80	44	41.64	37.7	73.64	49.59	31.91	65.52	70.72
81	45	36.43	34.51	70.15	45.19	34.64	63.46	75.86
82	45	40.84	35.02	71.99	52.17	35.29	64.07	78.48
83	46	37.08	37.57	69.54	43.51	38.75	67.88	75.49
84	46	40.65	38.75	72.74	50.31	38.57	69.68	79.85
85	46	45.59	43.51	73.8	55.84	28.11	67.85	77.09
86	46	40.69	37.24	71.36	48.31	39.89	67.39	79.21
87	46	38.47	34.26	68.47	39.86	35.68	62.39	76.71
88	47	43.08	41.94	72.52	43.93	43.29	72.54	78.74
89	47	41.89	40.91	73.56	47.91	34.81	70.17	75.96
90	47	39.28	36	71.5	47.26	35.66	66.59	77.37
91	48	38.14	35.83	68.38	49.29	33.85	66.55	73.73
92	48	38.15	36.13	73.25	51	34.43	68.39	81.31
93	48	41.38	42.91	72.38	47.33	43.26	70.8	79.62
94	48	37.62	34.69	75.39	48.89	32.38	67.59	74.84
95	48	35.12	35.25	66.92	48.85	34.56	61.91	72.14
96	48	39.48	38.49	67.3	48.8	33.94	66.61	70.84
97	48	42.01	39.66	70.79	43.19	39.9	67.14	77.2
98	51	40.6	37.99	73.72	52.6	35.56	68.04	80.78
99	51	42.93	42.55	75.93	52.75	37.41	71.09	77.67
100	51	38.66	39.05	68.58	46.52	35.05	64.98	75.37
101	51	41.4	40.82	75.19	56.26	37.49	66.92	77.26
102	51	42.13	38	73.39	50.56	38.97	69.01	80.83
103	52	43.91	44.44	76.01	54.76	42.05	70.06	81.32
104	53	41.81	40.36	69.93	47.29	39.13	70.85	75.16
105	54	45.64	42.06	73.51	56.13	41.75	71.26	79.52
106	54	41.97	39.13	70.75	55.45	38.61	70.37	79.98
107	54	43.86	43.99	73.67	55.02	44.11	72.15	78.87
108	55	44.52	38.3	72.41	49.76	39.55	70.9	77.83
109	55	42.05	40.16	71.11	51.59	37.78	62.82	81.32
110	56	42.89	46.61	78.01	53.26	37.35	72.22	81.07
111	56	42.25	38.87	71.68	49.17	40.73	69.25	81.48
112	56	45.7	45.37	74.99	48.46	42.04	71.28	78.32
113	57	52.69	47.35	78.78	59.16	44.58	76.32	80.88
114	57	45.28	41.68	77.24	55.23	34.02	74.45	72.8
115	57	52.85	51.47	81.73	62.27	36.17	74.85	76.64
116	57	42.09	41.46	72.62	49.61	42.64	72.9	81.93
117	57	41.31	40.99	71.64	49.49	38.77	68.73	76.29
118	57	45.65	43.31	75.52	56.82	42.38	73.1	80.1
119	58	56.54	54.34	83.48	62.02	50.23	84.12	86.04
120	62	47.38	45.62	77.53	58.28	45.43	74.29	85.86
121	62	44.86	42.78	67.75	52.87	35.17	69.83	70.19
122	62	47.63	45.2	75.65	56.64	45.52	74.15	84.15
123	63	44.36	40.48	77.94	54.25	43.6	73.31	82.75
124	63	45.82	43.3	74.75	48.32	45.19	70.26	79.28
125	63	46.71	44.4	76.66	54.66	44.02	76.97	82.36
126	64	49.14	45.73	78	58.46	47.5	76.9	84.23
127	64	47.95	47.76	77.2	60.47	44.87	74.99	79.62
128	64	50.98	42.95	78.55	57.23	37.92	74.28	84.52
129	65	47.12	45.78	80.08	56.78	38.14	79.64	81.25
130	65	53.27	46.7	75.23	58.38	44.04	74.68	82.94
131	65	50.5	50.94	78.02	55	39.12	80.8	82.11
132	66	47.46	47.82	73.42	57.63	42.38	75.11	80.39
133	66	52.24	48.17	78.86	54.47	51.48	77.79	87
134	66	47.26	45.87	76.75	54.35	45.67	75.37	84.37
135	66	42.12	39.17	74.3	47.84	29.07	77.02	80.6
136	67	52.99	47.74	74.65	47.08	49.31	74.45	80.84
137	67	47.52	48.45	78.34	48.99	42.92	76.45	81.2
138	67	48.11	44.52	78.7	61.7	42.77	74.26	84.44
139	68	49.63	44.14	74.51	60.61	45.02	73.69	78.22
140	68	46.76	42.83	75.84	56.96	43.29	72.29	82.49
141	71	51.87	47.85	80.94	50.22	46.4	78.49	83.19
142	71	44.78	41.46	75.03	50.64	37.82	71.99	79.9
143	72	50.33	45.64	79.85	56.51	48.44	77.08	86.13
144	72	53.28	49.6	78.31	54.69	45.87	77.13	82.3
145	72	56.59	49.17	75.61	63.06	47.89	78.82	84.47
146	72	60.2	51.24	86.08	66.98	53.68	86.24	91.27
147	72	51.88	49.68	82.07	63.33	52.08	83.38	86.79
148	73	54.83	53.97	77.24	55.38	40.45	74.75	83.41
149	74	61.98	54.35	82.1	66.7	53.15	82.63	89.45
150	74	49.51	48.52	78.75	53.11	43.71	76.6	82.23
151	74	45.43	43.19	68.3	56.89	39.41	72.71	74.48
152	74	47.31	42.46	75.02	61.97	43.38	73.49	83.44
153	74	56.1	49.17	78.75	56.84	44.21	75.95	77.61
154	75	51.27	48.41	79.42	63.49	48.09	80.24	87.39
155	75	50.17	48.93	80.44	64.49	50.36	80.62	87.43
156	75	52.31	48.07	77.85	55.94	51.41	78.74	86.55
157	76	50.95	50.16	78.46	61.55	50.78	81.22	87.93
158	76	53.79	48.37	80	59.62	50.58	78.64	85.87
159	77	50.67	48.11	81.37	59.51	55.03	82.26	89.32
160	78	50.03	47.22	73.84	61.12	43.43	76.2	82.19
161	78	57.48	51.84	82.74	61.66	56.67	81.79	87.19
162	78	60.42	55.47	88.18	64.03	51.3	86.13	86.84
163	81	52.44	49.6	81.91	57.76	43.75	80.46	85.99
164	81	51.43	48.83	79.69	64.2	49.35	80.4	85.69
165	81	54.55	48.84	79.79	64.62	50.87	79.33	88.27
166	81	51.23	50.05	79.68	60.26	53.9	84.21	87.9
167	81	52.85	52.23	80.23	60.29	49.51	77.51	85.06
168	81	55.86	54.02	78.68	52.92	54.68	80.82	85.31
169	82	53.04	48.47	77.91	56.03	44.04	80.38	86
170	82	51.12	45.83	79.11	64.64	45.69	76.52	86.18
171	82	49.15	47.02	75.44	49.5	47.59	79.5	82.58
172	82	69.57	60.13	87.5	67.6	57.08	87.12	87.79
173	82	50.39	48.05	76.37	59.38	42.52	57.16	83.63
174	82	64.37	60.71	84.62	54.73	58.82	84.63	88.07
175	83	52.01	54.72	77.41	60.76	48.29	83.9	83.79
176	83	49.67	49.86	76.7	54.53	51.94	76.88	83.23
177	83	60.79	53.31	80.23	54.57	52.53	82.8	82.49
178	84	53.21	50.11	76.75	63.94	50.29	81.46	85.81
179	85	61.56	53.88	79.11	55.58	56.96	83.12	87.43
180	85	52.5	50.05	80.3	65.47	51.07	82.46	88.37
181	86	57.37	56.94	84.44	62.39	52.69	81.44	88.46
182	86	51.15	50.21	76.77	61.24	46.7	78.65	78.82
183	87	60.74	53.91	83.23	69.31	55.71	84.65	89.91
184	88	50.92	48.24	80.14	55.4	51.21	80.01	86.99
185	88	61.43	57.36	78.99	54.62	55.4	81.05	84.09
186	22	32.17	31.39	51.17	39.64	18.69	55.4	67.55
187	27	26.41	31.15	65.14	43.48	19.49	52.39	68.38
188	32	31.49	29.83	51.75	42.9	22.37	50.16	71.28
189	35	24.88	29.74	52.46	37.62	18.34	46.41	63.64
190	36	36.27	37.61	62.83	50.29	27.26	64.6	74.32
191	36	38.21	40.13	65.56	50.58	26.7	62.26	81.96
192	38	36.11	32.4	66.72	43.02	22.8	56.9	75
193	50	46.68	50.22	74.46	65.53	39.11	75	90.15
194	53	44.46	41.58	72.12	61.08	36	72.96	89.84
195	65	44.98	46.03	75.01	61.2	37.36	75.01	88.11
196	74	48.59	43.45	78.46	62.34	35.83	77.68	90.87
197	23	31.3	28.19	51.43	38.19	17.48	44.74	62.73
198	25	27.46	26.9	47.49	37.94	17.23	50.54	64.1
199	28	35.98	32.53	61.49	48.53	22.73	55.12	70.19
200	28	28.94	29.71	59.37	42.41	15.52	56.88	71.02
201	30	35.79	32.23	60.42	46.44	24.03	57.64	77.12
202	31	37.35	33.66	60.56	45.97	23.65	58.52	70.16
203	36	33.66	33.92	62.13	51.69	26.25	59.7	74.11
204	40	34.56	31.81	69.24	48.65	25.29	62.55	81.42
205	51	51.09	45.24	77.99	67.54	37.51	78.63	90.97
206	58	40.76	39.69	71.4	59.93	33.02	71.57	84.19
207	62	45.36	45.95	76.33	67.9	37.3	77.61	91.01
208	65	43.62	42.2	76.72	64.22	38.52	70.94	87.19
209	19	33	33	57	34	26	50	55
210	19	24	20	49	29	16	37	50
211	19	27	27	51	30	24	44	54
212	18	22	19	47	27	18	40	49
213	16	23	21	46	28	21	42	51
214	52	44	41	70	50	36	71	77
215	55	44	41	73	51	35	71	77
216	51	41	38	72	53	38	69	76
217	54	39	40	70	52	35	68	74
218	14	25	23	47	28	20	38	45
219	29	34	28	59	43	27	58	68
220	38	40	36	70	48	34	64	69
221	36	35	33	67	47	31	60	74
222	37	41	34	64	47	32	63	71
223	33	32	30	55	35	32	56	66
224	38	44	38	65	52	33	63	71
225	31	29	23	59	40	23	50	66
226	32	30	29	63	35	25	54	60
227	44	33	30	65	49	29	58	72
228	43	39	36	69	49	31	70	77
229	44	40	37	69	44	33	71	75
230	46	35	35	68	51	39	67	78
231	41	33	30	64	45	27	62	75
232	43	42	35	67	50	35	68	76
233	60	49	42	75	59	45	71	85
234	63	44	42	68	54	42	80	84
235	73	48	44	79	66	47	77	87
236	67	49	42	67	52	48	77	83
237	27.9	30	31	61	43	25	54	65
238	21	24	26	55	38	28	53	62
239	29.3	53	53	79	56	44	75	72
240	27	44	21	49	29	32	52	62
241	16	34	27	61	39	22	45	55
242	36.4	37	37	65	48	35	61	73
243	40.4	38	35	67	49	32	64	72
244	40.6	38	36	75	52	39	70	81
245	50.7	37	39	74	58	36	67	83
246	50.1	47	40	75	58	38	74	83
247	51.8	50	41	73	54	34	72	82
248	62.3	67	54	91	69	44	78	93
249	62.8	40	45	78	57	34	73	84
250	68	45	50	85	61	48	82	84
251	18	24	22	41	31	21	46	54
252	17	25	19	40	26	24	47	53
253	18	19	18	38	26	20	41	50
254	16	20	18	44	27	15	36	48
255	22	26	23	52	32	20	48	62
256	26	26	27	59	39	29	54	65
257	36.7	36	31	60	42	32	63	71
258	40.3	35	33	63	46	35	61	74
259	31	33	32	63	41	29	57	70
260	56	48	37	65	50	47	75	80
261	74.6	47	48	71	56	47	76	85
262	75	40	36	60	45	44	71	77
263	74.2	42	43	72	57	46	76	85
264	44.6	33	29	60	41	30	64	76
265	45.3	33	33	60	43	32	62	73
266	45.7	37	37	60	44	36	67	75
267	49.8	42	31	64	48	37	69	79
268	46.8	44	30	67	44	37	68	79
269	46.5	37	31	62	44	33	67	78
270	45.3	37	30	64	45	34	66	77
271	52.8	43	36	67	53	42	72	80
272	54	41	40	74	59	41	72	86
273	15	24	19	44	27	16	41	51
274	29	33	33	51	29	28	61	69
275	22	24	17	44	29	25	45	57
276	26	31	23	45	31	30	52	61
277	21	26	24	42	30	24	45	57
278	21	31	25	46	28	26	47	57
279	32	31	26	56	37	30	61	70
280	32	30	24	51	31	26	55	64
281	39	40	35	62	46	36	64	71
282	66	42	39	65	47	36	72	79
283	69.3	45	46	77	61	52	82	86
284	66.9	49	42	75	59	44	77	84
285	69.8	46	43	75	56	45	78	83
286	65.2	47	47	78	63	50	79	86
287	2	16	13	29	18	11	25	29
288	2	14	14	34	17	13	26	31
289	19	27	25	55	36	22	53	63
290	27	30	24	39	24	29	47	58
291	20	16	14	47	30	16	43	56
292	27	39	38	68	53	33	63	74
293	23	22	20	51	33	19	54	58
294	33	30	30	61	38	31	60	70
295	38	37	36	66	48	30	67	76
296	28	31	21	69	41	22	58	57
297	18	32	25	46	37	26	53	60
298	43.7	36	29	63	41	29	68	74
299	42.9	36	32	64	49	31	62	78
300	62.7	41	43	71	56	44	72	83
301	18	32	20	46	33	23	46	57
302	29	35	43	58	40	33	52	60
303	74.3	49	42	68	54	50	74	86
304	70.1	43	41	72	52	50	79	85
305	45.1	39	30	59	43	36	65	75
306	62.1	47	38	67	56	43	75	82
307	72.1	46	43	73	58	45	80	85
308	19	22	20	48	28	20	46	54
309	16	26	23	45	34	22	43	50
310	45.6	36	35	69	50	39	65	79
311	46.4	33	34	71	52	38	70	78
312	52.4	40	36	74	52	37	68	81
313	62.5	40	38	69	49	40	74	79
314	70.3	51	36	68	55	46	78	83
315	70	43	35	68	56	46	75	85
316	73.8	50	46	72	57	49	78	86
317	70	45	43	72	55	50	82	86
318	56.6	42	38	76	57	40	77	83
319	57.3	39	34	68	51	37	66	77
320	60	48	40	77	58	41	76	87
321	56.8	51	43	69	53	41	75	82
322	51.5	43	42	69	54	38	72	80
323	19	22	19	43	30	27	42	58
324	19	24	18	45	28	19	43	55
325	17	23	18	45	29	18	42	55
326	19	23	21	46	31	21	45	52
327	42	43	31	58	38	32	65	72
328	48	50	33	61	47	41	74	77
329	66	44	37	62	46	47	74	81
330	75	56	60	75	78	63	80	86
331	15	24	21	52	33	19	39	51
332	57.33	41	38	77	60	41	70	83
333	20.67	23	24	59	40	21	46	57
334	47.83	43	39	78	66	45	70	85
335	64	40	37	72	55	33	71	77
336	17	25	19	55	35	18	43	56
337	76.17	52	47	86	72	59	81	90
338	31	37	31	62	42	31	58	65
339	62	45	43	83	68	45	73	85
340	32.17	32	27	66	47	31	56	74
341	28	27	27	60	43	27	51	67
342	27.25	30	27	61	43	26	53	69
343	44	35	28	72	52	35	63	77
344	51	53	40	78	42	34	77	80
345	15	20	17	48	30	19	39	49
346	43	37	30	74	57	36	66	81
347	58	36	29	70	53	35	69	78
348	27	31	26	64	50	29	54	70
349	6	14	14	35	24	12	29	39
350	38.58	35	29	69	51	33	60	74
351	82	51	46	77	68	49	84	91
352	69	49	44	82	67	54	79	85
353	44.83	41	35	79	60	42	67	84
354	26	34	28	63	46	29	54	65
355	89	50	45	79	74	54	83	88
356	29.33	29	28	65	46	29	57	72
357	27	25	20	60	41	25	49	65
358	72	48	45	81	68	46	73	88
359	59	39	37	75	57	40	70	84
360	47	36	31	61	45	34	64	65
361	37	35	28	68	52	36	58	76
362	77	49	51	85	73	61	79	90
363	18.33	23	22	53	35	21	42	55
364	32	30	28	60	45	29	50	65
365	53	20	25	73	39	40	65	79
366	75	48	45	84	71	52	78	91
367	66.33	49	47	81	67	51	73	86
368	81	54	49	77	59	44	75	82
369	48	52	53	82	66	48	72	86
370	39	43	46	78	65	45	69	83
371	45	35	33	62	50	28	63	72
372	40	31	28	67	52	36	62	77
373	84	38	46	66	58	43	84	94
374	44.75	39	32	73	57	38	63	77
375	34	31	25	65	47	27	51	65
376	47	41	40	71	54	35	70	74
377	0.01	5	6	16	9	5	13	14
378	47	49	46	55	59	38	76	77
379	91	63	54	86	71	59	84	92
380	17.42	23	19	51	32	20	41	56
381	35	36	31	70	53	31	60	73
382	51	49	38	73	57	39	74	84
383	20.17	24	18	57	34	21	45	56
384	75	53	50	87	72	60	85	92
385	62	48	42	76	65	47	80	87
