# Supplementary material for: Improvements and inter-laboratory implementation and optimization of blood-based single-locus age prediction models using DNA methylation of the ELOVL2 promoter
Source: Sci Rep. 2020 Sep 24;10:15652. doi: 10.1038/s41598-020-72567-6 (PMC7515898; doi:10.1038/s41598-020-72567-6)
Supplement: Supplementary file 7 — Supplementary Dataset 5. [file 41598_2020_72567_MOESM7_ESM.txt]

Age	CpG_01	CpG_02	CpG_03	CpG_04	CpG_05	CpG_06	CpG_07	CpG_01sq	CpG_02sq	CpG_03sq	CpG_04sq	CpG_05sq	CpG_06sq	CpG_07sq
